# Supplementary material for: Effect of Long-Term Cisplatin Exposure on the Proliferative Potential of Immortalized Renal Progenitor Cells
Source: Int J Mol Sci. 2024 Nov 22;25(23):12553. doi: 10.3390/ijms252312553 (PMC11640886; doi:10.3390/ijms252312553)
Supplement: Supplementary file 1 [file ijms-25-12553-s001.zip]

Archive with 5 entries (5 files):
- Table S1.xlsx
- Table S2.xlsx
- Table S3 gene markers of nephron segments.xlsx
- Fig S1.tif
- Figure S2 cisplatin toxicity.tif
