# Supplementary material for: Effect of Long-Term Cisplatin Exposure on the Proliferative Potential of Immortalized Renal Progenitor Cells
Source: Int J Mol Sci. 2024 Nov 22;25(23):12553. doi: 10.3390/ijms252312553 (PMC11640886; doi:10.3390/ijms252312553)
Supplement: Supplementary file 1 [file ijms-25-12553-s001.zip › Table S1.xlsx]

## Sheet: Sheet1
Table S1: List of Differentially Expressed Genes in P8
Upregulated Genes	Log2Fold Change	Downregulated Genes	Log2Fold Change
HLA-DRA	11.145	EPB41L1	-1.0001				-1
HLA-DQB1	10.15	H2AFJ	-1.0037
CFH	7.3348	ARL5A	-1.006
CD74	7.0953	TPRN	-1.0071
HLA-DPA1	6.9073	POLE4	-1.0101
HLA-DRB5	6.3917	WNT10A	-1.0109
PIGR	6.2992	FXYD2	-1.0147
HLA-DRB1	5.8465	PBX1	-1.0159
FN1	5.6036	COX7C	-1.0169
MUC16	5.4045	MMAB	-1.017
CDH6	5.3616	INPP1	-1.0175
C3	5.3421	VWA8	-1.0198
CP	5.2642	THAP4	-1.0201
LCN2	4.8607	KIAA1522	-1.0221
CLDN2	4.2462	AC138827.3	-1.0229
CEACAM5	4.2354	VEGFB	-1.0316
CFB	4.2195	NDUFS7	-1.0339
TNFSF10	4.0682	CIAO2A	-1.0376
CYP1A1	3.9924	ITPRID2	-1.0381
CEACAM6	3.9019	ZHX3	-1.0406
AC243967.1	3.7737	MECOM	-1.0409
APCS	3.619	MPC2	-1.0433
IL1R1	3.6146	FTL	-1.0464
AC000095.2	3.5969	ITPR2	-1.0475
ITGB3	3.5861	VPS51	-1.0484
VTCN1	3.5122	TCP11L2	-1.0485
SAA1	3.3691	MAOA	-1.0497
SAA2	3.3495	CASP10	-1.0553
SLC14A1	3.3358	PLA2G16	-1.0617
ALDH1A3	3.2917	MRPL34	-1.0747
FAM189A1	3.2907	SNX29	-1.0839
ARL14	3.2779	MYL3	-1.0882
TXNIP	3.2299	EIF3C	-1.0896
MFAP5	3.213	CCNG1	-1.0898
TGM2	3.0609	TMEM47	-1.0925
HAVCR1	3.0033	COL4A4	-1.0947
HABP2	2.9388	METRNL	-1.0982
MMP28	2.9114	LRRC19	-1.1097
MTRNR2L10	2.8708	ADI1	-1.1134
MTRNR2L11	2.8116	SECTM1	-1.1145
HAS3	2.7911	FAM102A	-1.1178
TBXAS1	2.7509	C19orf48	-1.1305
IFI6	2.7435	DEPTOR	-1.1309
MTRNR2L6	2.7259	EPN1	-1.132
MTRNR2L1	2.7177	MT1X	-1.132
CLU	2.67	COA3	-1.1383
LYPD1	2.6661	PRKCA	-1.1482
TUBA1A	2.6617	ARHGEF3	-1.1561
PDZK1IP1	2.6054	STXBP4	-1.1602
PRSS23	2.6036	MRPS24	-1.1655
FSTL1	2.5886	COX7B	-1.1692
AQP3	2.5499	AKT2	-1.1709
AC093826.2	2.5416	IDH2	-1.1755
LGALS9	2.5196	COX5B	-1.1772
SERPINE2	2.4932	UBR3	-1.1826
ANXA13	2.4841	CHCHD10	-1.189
MTRNR2L8	2.4832	STK32B	-1.1941
HLA-DMA	2.4767	AL161787.1	-1.1944
RNA5SP344	2.4504	COX8A	-1.2032
MARCKS	2.433	RPS27L	-1.2054
TUBB3	2.386	BACE2	-1.2074
AMIGO2	2.3858	CDKN1A	-1.2151
THBS1	2.3832	ATP5MC3	-1.2158
PADI1	2.3512	SLC25A12	-1.2176
CXCL5	2.3494	SLC25A11	-1.2185
RAB27B	2.3354	IRX3	-1.2284
RNA5SP226	2.3353	SUCLG1	-1.2328
RNA5SP389	2.3353	PBDC1	-1.2355
XKR4	2.3176	B3GALT5	-1.2367
MTRNR2L12	2.3141	MAN2A1	-1.2401
PMEPA1	2.3137	HOXD8	-1.2491
TNC	2.2886	LRMP	-1.2495
AC010970.1	2.2859	FTH1	-1.2508
ID1	2.2852	HSBP1L1	-1.2621
DKK1	2.2814	SLC25A6	-1.2683
TMEM252	2.2744	STARD13	-1.2689
SIGLEC15	2.2652	TMEM141	-1.2711
AKT3	2.2488	AC006059.2	-1.2721
LRRN4	2.2414	TMPRSS4	-1.2726
BMS1P10	2.217	ATP5MC1	-1.2746
TOP2A	2.2079	CHKA	-1.2797
CD44	2.2067	LANCL1	-1.2803
NNMT	2.1746	DNAJC4	-1.2851
DUSP6	2.1743	IGF1R	-1.2896
FLRT3	2.1614	GNAI1	-1.2967
UBE2C	2.1519	ATP5F1D	-1.3038
GALNT14	2.1463	NAALADL2	-1.3102
NUSAP1	2.1447	SIM2	-1.312
PALLD	2.1331	ATP1B1	-1.33
PTCHD4	2.1092	ULK2	-1.3353
IL32	2.092	SMDT1	-1.3464
MALL	2.0895	PTH1R	-1.3491
CR381653.2	2.0564	ITM2C	-1.3537
NEK2	2.0442	PBLD	-1.354
AL356095.3	2.0257	SNRK	-1.3546
CENPF	2.0131	EMP3	-1.3665
BST2	2.005	SYT13	-1.3666
ADAMTS1	1.998	SEMA6D	-1.3713
TRAM1	1.9973	TMEM86A	-1.3836
SPC24	1.9877	SLC25A5	-1.3884
SERPINA1	1.9593	GOT1	-1.4014
MFGE8	1.9459	VAV3	-1.4038
HS3ST1	1.9354	AC138866.1	-1.4415
ACSL5	1.9221	MAL	-1.4418
HJURP	1.9154	MRPS6	-1.4677
UHRF1	1.9142	ASS1	-1.4795
RETREG1	1.9139	COBLL1	-1.482
MT-ATP8	1.9082	COL4A3	-1.4852
TSPAN8	1.8959	MVK	-1.4898
EPS8L3	1.8916	PCCA	-1.4993
TMC5	1.8857	PPARGC1A	-1.5225
GJA1	1.8791	AC060780.3	-1.5234
MALT1	1.8531	SPIRE1	-1.6085
CXCL1	1.8466	C5orf24	-1.6124
KIF2C	1.8459	ACSL1	-1.645
KIF20A	1.8186	RPL32P29	-1.6905
SOX4	1.8183	SLC7A5	-1.7072
EDAR	1.8095	IFI30	-1.7344
SLC6A6	1.8082	AL021068.2	-1.7547
SLPI	1.7947	ARHGAP24	-1.7743
ETV5	1.7925	BTF3L4P2	-1.8544
NCAPG	1.7627	LGMN	-1.89
GCNT3	1.7614	NEBL	-1.9067
CEP55	1.7507	ADCY5	-1.9103
CCNA2	1.7448	ZMAT3	-1.9176
KIFC1	1.7392	RAP1GAP	-1.9297
SLC16A4	1.7372	GDF15	-1.9735
HPGD	1.7308	SMIM24	-1.9865
IRF1	1.7221	ACSM3	-2.0371
CDH17	1.7133	NUDT4	-2.0514
SAMD9L	1.7107	SLC4A4	-2.0552
INPP4B	1.7103	MPC1	-2.1187
AC060780.2	1.7098	AC022506.1	-2.1223
HDAC9	1.7052	AC009244.1	-2.126
MKI67	1.6983	SLC5A3	-2.1526
DUSP4	1.6965	SYTL4	-2.1678
IGKV1OR-2	1.6783	AP003716.2	-2.1838
TM4SF4	1.6767	GRIN2B	-2.199
BIRC3	1.6749	ATP1A1	-2.2218
CAV1	1.6674	EFHD1	-2.2605
MYBL2	1.6608	SLC6A13	-2.2765
CLDN1	1.6447	QPRT	-2.3004
ZNF486	1.6447	FNIP2	-2.3752
TNFAIP2	1.6403	MIOX	-2.4031
CENPA	1.6364	NUDT4P2	-2.4105
CDK1	1.6359	ITPKB	-2.5329
NCAPH	1.6327	GSDME	-2.5799
BIRC5	1.6291	ST3GAL4	-2.5807
GBP1	1.6277	EEF1A2	-2.5925
ISCA1P4	1.614	MACROD2	-2.6124
PRR5L	1.6103	UGT8	-2.649
ANLN	1.5969	GPNMB	-2.6639
CRYM	1.5917	SEMA4A	-2.7562
SPP1	1.5907	CYFIP2	-2.8682
PBK	1.5847	DNASE1	-2.9666
TPX2	1.5796	H1F0	-3.1318
RNA5SP111	1.5789	EPHX2	-3.1389
OAS1	1.5539	SLC30A2	-3.3279
HMMR	1.5493	MYO7B	-3.8215
NBL1	1.5479	HIST1H2BB	-4.353
CDC6	1.5423	CLDN10	-4.426
NRP1	1.542	HSPA1A	-4.9513
SEMA3C	1.5405
FANCD2	1.5287
AC104996.3	1.5286
DEPDC1	1.5278
TSC22D1	1.5244
PRC1	1.5237
GPRC5A	1.5215
MYLK	1.5203
DLGAP5	1.5199
TUBA1B	1.5125
PIR	1.4957
CIT	1.4893
IFITM1	1.4854
POLR2J2	1.4834
AC087632.1	1.4824
ASPM	1.4718
APOL1	1.4627
TSPAN15	1.4618
LGALS1	1.4609
IFI16	1.4444
RNA5SP33	1.444
MYADM	1.4431
CLSPN	1.4395
PRR11	1.4395
AC108463.1	1.4365
PROS1	1.4357
FOXM1	1.4348
UGT1A6	1.4301
CDCA2	1.4259
MT-ND6	1.4238
AP005901.1	1.4233
MYEOV	1.4218
NCAPG2	1.4216
P4HA2	1.4163
ETV4	1.4159
F3	1.4159
AREG	1.4149
DSG2	1.4137
SLC39A6	1.4133
SLC7A11	1.4071
S100A2	1.4064
TPM1	1.4052
SVIL	1.4011
CDC45	1.4005
TUBA1C	1.3943
FLNA	1.394
MICAL2	1.3934
RRM2	1.383
PLK1	1.3711
SCEL	1.3668
SMTN	1.3563
CYP3A5	1.3547
NFKBIZ	1.3544
FGF18	1.3532
ISG15	1.3526
JPT1	1.3486
ARRDC3	1.3402
SAMHD1	1.3393
KPNA2	1.3351
AC124319.1	1.3342
AC242842.2	1.3274
DCBLD2	1.3211
LIF	1.3205
SLC39A8	1.3181
MT-ATP6	1.3176
ADH6	1.3161
MXD3	1.3132
WNT7A	1.3121
TAGLN2	1.3067
CDC20	1.3048
CCN1	1.2973
RNA5SP156	1.2942
PHF19	1.2928
RTN2	1.2898
AC022149.1	1.2858
AURKB	1.2817
FANCI	1.2792
IFITM2	1.2782
ITGB4	1.2748
NECTIN3	1.2739
MARCKSL1	1.273
STMN1	1.2723
BUB1B	1.272
AC090286.3	1.2648
SULT1A4	1.2645
CCNB1	1.2576
MELK	1.2564
SHROOM3	1.2538
PON2	1.2501
HLA-B	1.246
ANKRD30BL	1.2427
BUB1	1.2397
SOCS3	1.2372
SLC26A2	1.2344
MMP7	1.2295
CCNB2	1.2267
ZNF354B	1.2258
ATP10D	1.2233
FAM111B	1.2219
TUBB4B	1.2175
LAMC2	1.2092
ITGB6	1.2083
PSMB9	1.2066
VCAN	1.2028
EFCAB13	1.2011
GBP2	1.1957
HIF1A	1.1948
FIBCD1	1.1945
RARRES3	1.1937
ITGA3	1.1934
HIST1H3B	1.1899
DTL	1.189
TUBA4A	1.1841
SERPING1	1.1827
RXFP1	1.1818
CENPO	1.1746
HLA-F	1.1746
SKIL	1.1712
LAMA3	1.1646
EFNA5	1.1642
CRYBG2	1.1575
MAD2L1	1.157
MRPS10P1	1.1566
SAT1	1.1551
KIF23	1.1547
AL158844.1	1.1499
EVA1A	1.1444
AC068631.2	1.1425
CD276	1.1408
LPCAT1	1.1395
ZNF528	1.1384
ZWINT	1.1351
PLK2	1.1343
ETV1	1.126
ARHGAP11A	1.1243
MCM7	1.1198
ZNF608	1.1196
EPS8	1.1168
CCND3	1.115
GJB3	1.1148
KCNJ15	1.1148
MT-ND2	1.1146
HIST2H3A	1.1111
HIST2H3C	1.1111
RHOB	1.1093
MT-ND1	1.1084
ATAD2	1.1051
B4GALT4	1.1037
NFKB2	1.1023
ADAM15	1.1006
AC098826.2	1.0996
DNAJC22	1.0984
RIMKLB	1.0947
JAG1	1.0925
EPHA4	1.0898
DSEL	1.0889
HPSE	1.0866
SLC4A11	1.086
IFNGR1	1.0859
NET1	1.0797
TNFRSF1A	1.076
FGFR2	1.0744
ANXA1	1.0735
PTTG1	1.0695
TK1	1.0655
TSPAN4	1.063
TUBB	1.0572
UGDH	1.0546
AMACR	1.0519
ITGB1	1.0501
GPR87	1.0471
PCDH1	1.0437
PHLDA1	1.042
PERP	1.0404
RHEX	1.0401
NEB	1.0387
HSP90B1	1.0378
RPL37P18	1.0342
AL022334.1	1.0334
PKD1	1.0321
GPAT3	1.0313
CD55	1.0281
ECT2	1.0182
ITGA5	1.0163
COL4A2	1.0123
MPZL2	1.0119
SLC16A3	1.0109
ANXA2	1.0088
AK4	1.0085
CTTNBP2NL	1.0084
DEGS1	1.0059
AL137798.3	1.0056

## Sheet: P-Value and FDR
	p.value	log10(p-value)	FDR
EDAR	4.1996e-09	8.3768	2.0998e-05
CLDN2	1.7918e-08	7.7467	4.4796e-05
ATP1A1	4.9155e-08	7.3084	8.1925e-05
ACSL1	9.6497e-08	7.0155	0.00012062
LYPD1	2.9809e-07	6.5257	0.00026522
CD44	3.3454e-07	6.4756	0.00026522
EPS8	3.7131e-07	6.4303	0.00026522
ARHGAP24	6.1634e-07	6.2102	0.00038521
STK32B	7.0007e-07	6.1549	0.00038893
CDH6	8.4057e-07	6.0754	0.00042028
ITPKB	1.0603e-06	5.9746	0.00044994
ST3GAL4	1.1296e-06	5.9471	0.00044994
CTSZ	1.2517e-06	5.9025	0.00044994
IL1R1	1.2598e-06	5.8997	0.00044994
MAL	1.5235e-06	5.8172	0.00050783
PERP	1.8906e-06	5.7234	0.00054233
HABP2	2.1764e-06	5.6623	0.00054233
MPC1	2.203e-06	5.657	0.00054233
SLC39A10	2.2182e-06	5.654	0.00054233
UGT1A6	2.2306e-06	5.6516	0.00054233
DSG2	2.2778e-06	5.6425	0.00054233
POLE4	2.7185e-06	5.5657	0.00060235
ZMAT3	2.8818e-06	5.5403	0.00060235
RETREG1	2.9143e-06	5.5355	0.00060235
GOT1	3.0118e-06	5.5212	0.00060235
EFHD1	3.2428e-06	5.4891	0.00061153
MFAP5	3.4755e-06	5.459	0.00061153
GPX8	3.5067e-06	5.4551	0.00061153
CD276	3.8145e-06	5.4186	0.00061153
RXFP1	3.836e-06	5.4161	0.00061153
AFG3L2	3.8529e-06	5.4142	0.00061153
CLDN10	3.9979e-06	5.3982	0.00061153
IFI6	4.0361e-06	5.394	0.00061153
PHLDA1	4.5931e-06	5.3379	0.00064617
CYP1A1	4.7702e-06	5.3215	0.00064617
CP	4.7891e-06	5.3197	0.00064617
ECM1	4.8569e-06	5.3136	0.00064617
ACTB	4.9109e-06	5.3088	0.00064617
SUCLG1	5.0437e-06	5.2972	0.00064663
IFI30	5.2332e-06	5.2812	0.00065416
ODC1	5.854e-06	5.2325	0.00071116
GSDME	5.9738e-06	5.2238	0.00071116
MRPS6	6.4744e-06	5.1888	0.00074135
SERPINA1	6.6535e-06	5.1769	0.00074135
DCBLD2	6.8157e-06	5.1665	0.00074135
STMN3	6.8643e-06	5.1634	0.00074135
PVR	7.0561e-06	5.1514	0.00074135
H1F0	7.2036e-06	5.1424	0.00074135
ACSM3	7.2652e-06	5.1388	0.00074135
GPNMB	7.7086e-06	5.113	0.0007595
NDUFS1	7.7469e-06	5.1109	0.0007595
SLC7A11	8.1065e-06	5.0912	0.00077947
RFT1	8.268e-06	5.0826	0.00078
RDH10	8.4784e-06	5.0717	0.00078504
UGT8	9.8512e-06	5.0065	0.00089556
CCT6A	1.0288e-05	4.9877	0.00091857
CD24	1.0859e-05	4.9642	0.00094402
SPP1	1.1019e-05	4.9579	0.00094402
IFITM1	1.1139e-05	4.9531	0.00094402
NUSAP1	1.2927e-05	4.8885	0.0010394
SLC12A1	1.3049e-05	4.8844	0.0010394
QPRT	1.308e-05	4.8834	0.0010394
ANXA1	1.3172e-05	4.8803	0.0010394
CYFIP2	1.3304e-05	4.876	0.0010394
CCL28	1.3918e-05	4.8564	0.0010478
ETV1	1.3944e-05	4.8556	0.0010478
RNASET2	1.4128e-05	4.8499	0.0010478
FGFRL1	1.4688e-05	4.833	0.0010478
CFB	1.4797e-05	4.8298	0.0010478
HLA-F	1.5035e-05	4.8229	0.0010478
COL4A1	1.5597e-05	4.807	0.0010478
AREG	1.5607e-05	4.8067	0.0010478
ITGB3	1.5656e-05	4.8053	0.0010478
TNFSF10	1.5666e-05	4.805	0.0010478
TPM1	1.5718e-05	4.8036	0.0010478
IFITM2	1.7165e-05	4.7654	0.0010632
SGK2	1.7181e-05	4.765	0.0010632
CAV1	1.7476e-05	4.7576	0.0010632
PON2	1.7575e-05	4.7551	0.0010632
MRPS24	1.7648e-05	4.7533	0.0010632
ADI1	1.7682e-05	4.7525	0.0010632
TTC19	1.7833e-05	4.7488	0.0010632
TNS1	1.7858e-05	4.7482	0.0010632
SLC5A3	1.7861e-05	4.7481	0.0010632
RPS15A	1.8273e-05	4.7382	0.0010749
SERPINE2	1.866e-05	4.7291	0.0010849
C3	1.9436e-05	4.7114	0.0011058
FUNDC2	1.97e-05	4.7055	0.0011058
FANCI	1.9889e-05	4.7014	0.0011058
CAVIN1	1.9905e-05	4.701	0.0011058
PCCA	2.1358e-05	4.6704	0.0011671
HSPA1B	2.1474e-05	4.6681	0.0011671
MPV17	2.1889e-05	4.6598	0.0011768
IGBP1	2.2789e-05	4.6423	0.0012122
CCDC148	2.3108e-05	4.6362	0.0012162
SERPINH1	2.3681e-05	4.6256	0.0012238
GALM	2.3971e-05	4.6203	0.0012238
STMN1	2.3987e-05	4.62	0.0012238
FAM162A	2.4926e-05	4.6033	0.0012304
ATP6V1A	2.502e-05	4.6017	0.0012304
HACD3	2.5395e-05	4.5952	0.0012304
SIM2	2.554e-05	4.5928	0.0012304
SNRK	2.5648e-05	4.5909	0.0012304
FLRT3	2.5861e-05	4.5873	0.0012304
CDH17	2.5888e-05	4.5869	0.0012304
SLC16A7	2.6085e-05	4.5836	0.0012304
TUBB3	2.6823e-05	4.5715	0.0012534
ARL6IP1	2.7534e-05	4.5601	0.0012671
LRRN4	2.7625e-05	4.5587	0.0012671
SLC3A1	2.7875e-05	4.5548	0.0012671
S100A10	2.8427e-05	4.5463	0.0012805
TUBA1B	2.8923e-05	4.5387	0.0012912
KCNK5	3.0125e-05	4.5211	0.0013219
MT1X	3.0239e-05	4.5194	0.0013219
JPT1	3.0405e-05	4.5171	0.0013219
SLC9A3R2	3.0812e-05	4.5113	0.0013281
ANXA4	3.1738e-05	4.4984	0.0013414
FTH1	3.1892e-05	4.4963	0.0013414
NNMT	3.1925e-05	4.4959	0.0013414
RHOB	3.3439e-05	4.4758	0.0013927
RCN1	3.3704e-05	4.4723	0.0013927
IL13RA1	3.4767e-05	4.4588	0.0014142
MECOM	3.4975e-05	4.4562	0.0014142
MRPL35	3.5108e-05	4.4546	0.0014142
NDUFB5	3.5519e-05	4.4495	0.0014142
SPTBN1	3.5637e-05	4.4481	0.0014142
MUC16	3.619e-05	4.4414	0.0014248
TUBA1A	3.7381e-05	4.4274	0.0014495
NEBL	3.75e-05	4.426	0.0014495
APOL1	3.7686e-05	4.4238	0.0014495
NUDT4P2	3.9584e-05	4.4025	0.0015108
DUSP6	4.0438e-05	4.3932	0.0015307
VCL	4.0939e-05	4.3879	0.0015307
TUBA1C	4.1022e-05	4.387	0.0015307
AK3	4.1886e-05	4.3779	0.0015513
RHOC	4.2426e-05	4.3724	0.0015598
XBP1	4.3303e-05	4.3635	0.0015692
ATP5PB	4.3372e-05	4.3628	0.0015692
CXCL1	4.3624e-05	4.3603	0.0015692
ABHD16A	4.4818e-05	4.3485	0.0015995
SLC25A6	4.5106e-05	4.3458	0.0015995
UQCRH	4.5602e-05	4.341	0.0016057
NUDT14	4.6366e-05	4.3338	0.0016187
KLF6	4.694e-05	4.3285	0.0016187
IDH2	4.6958e-05	4.3283	0.0016187
LGMN	4.7267e-05	4.3254	0.0016187
AC087632.1	4.8086e-05	4.318	0.0016258
COBLL1	4.8141e-05	4.3175	0.0016258
ECT2	4.8448e-05	4.3147	0.0016258
CDKN1A	4.9206e-05	4.308	0.0016402
CNPPD1	4.9888e-05	4.302	0.0016519
MYADM	5.12e-05	4.2907	0.0016842
DECR1	5.1587e-05	4.2875	0.0016859
MMP14	5.2593e-05	4.2791	0.0017076
MPZL1	5.3736e-05	4.2697	0.0017334
RPS28	5.4115e-05	4.2667	0.0017345
BTN3A2	5.5942e-05	4.2523	0.0017816
MYO7B	5.8063e-05	4.2361	0.0018374
TGFBR2	5.9416e-05	4.2261	0.0018684
S100A14	6.0705e-05	4.2168	0.0018886
JUN	6.0812e-05	4.216	0.0018886
ACACB	6.1393e-05	4.2119	0.0018949
HMGB2	6.2894e-05	4.2014	0.0019184
FAM111B	6.312e-05	4.1998	0.0019184
COL4A4	6.3306e-05	4.1986	0.0019184
TPT1	6.379e-05	4.1952	0.0019214
ATP10D	6.5239e-05	4.1855	0.0019393
HS3ST1	6.5331e-05	4.1849	0.0019393
EIF3L	6.5549e-05	4.1834	0.0019393
OGDH	6.6726e-05	4.1757	0.0019426
IDH3B	6.684e-05	4.175	0.0019426
EDN1	6.6967e-05	4.1741	0.0019426
CALR	6.7954e-05	4.1678	0.0019426
DDAH1	6.8375e-05	4.1651	0.0019426
HSD17B2	6.8686e-05	4.1631	0.0019426
UBR3	6.8713e-05	4.163	0.0019426
MT-ATP6	6.948e-05	4.1581	0.0019426
ARL5A	6.9488e-05	4.1581	0.0019426
ACAT1	6.9544e-05	4.1577	0.0019426
ANKLE2	7.0064e-05	4.1545	0.0019462
GNE	7.0663e-05	4.1508	0.001952
MMP28	7.2577e-05	4.1392	0.0019767
DUSP4	7.2791e-05	4.1379	0.0019767
ADAMTS1	7.3108e-05	4.136	0.0019767
COX5B	7.3139e-05	4.1358	0.0019767
DEGS1	7.4904e-05	4.1255	0.0020135
ZNF486	7.5388e-05	4.1227	0.0020137
CRTAP	7.5717e-05	4.1208	0.0020137
TIMP1	7.648e-05	4.1165	0.0020233
HKDC1	7.791e-05	4.1084	0.0020503
EIF2A	7.9638e-05	4.0989	0.0020848
MT-ND1	8.1127e-05	4.0908	0.0021074
GBP1	8.1623e-05	4.0882	0.0021074
NDUFA6	8.1766e-05	4.0874	0.0021074
METRNL	8.3739e-05	4.0771	0.0021472
TRAM1	8.435e-05	4.0739	0.0021518
ERAP2	8.5958e-05	4.0657	0.0021817
GPRC5A	8.6427e-05	4.0633	0.0021825
MARVELD2	8.7511e-05	4.0579	0.0021833
ZNF608	8.8544e-05	4.0528	0.0021833
SLC25A5	8.8809e-05	4.0515	0.0021833
TOP2A	8.9898e-05	4.0463	0.0021833
KIF2C	8.9925e-05	4.0461	0.0021833
SLC6A13	8.9932e-05	4.0461	0.0021833
JAG1	9.0567e-05	4.043	0.0021833
RAP1GAP	9.1363e-05	4.0392	0.0021833
NET1	9.1618e-05	4.038	0.0021833
IFNGR1	9.1735e-05	4.0375	0.0021833
KIF13B	9.1737e-05	4.0375	0.0021833
EPHX2	9.27e-05	4.0329	0.0021833
ATP5PF	9.2782e-05	4.0325	0.0021833
STK17B	9.2911e-05	4.0319	0.0021833
SAMD9L	9.3008e-05	4.0315	0.0021833
MAGEF1	9.5235e-05	4.0212	0.0022251
RPS27L	9.6694e-05	4.0146	0.0022357
AIF1L	9.7014e-05	4.0132	0.0022357
PRKCA	9.7029e-05	4.0131	0.0022357
NDUFS4	9.7626e-05	4.0104	0.0022391
ANXA13	9.8462e-05	4.0067	0.0022393
LDHB	9.8528e-05	4.0064	0.0022393
AQP3	9.9142e-05	4.0037	0.002243
MYO1B	0.00010083	3.9964	0.002271
SYTL4	0.00010297	3.9873	0.0022991
SMIM24	0.00010313	3.9866	0.0022991
PDZK1IP1	0.00010346	3.9852	0.0022991
HLA-DMA	0.00010479	3.9797	0.0023094
ITGAV	0.00010485	3.9794	0.0023094
SLC4A4	0.00010632	3.9734	0.0023249
TMED5	0.00010648	3.9727	0.0023249
MFF	0.00011	3.9586	0.0023912
BX571818.1	0.00011134	3.9533	0.0024094
TSPAN15	0.0001118	3.9516	0.0024094
UQCRC2	0.00011232	3.9495	0.0024104
CLDN1	0.00011397	3.9432	0.0024349
NDUFA1	0.00011483	3.94	0.0024349
OCLN	0.00011493	3.9396	0.0024349
MCCC2	0.00011624	3.9347	0.0024431
IGF1R	0.00011629	3.9344	0.0024431
ACO2	0.00011763	3.9295	0.0024558
SEMA3C	0.00011788	3.9286	0.0024558
EPHB2	0.00012242	3.9121	0.0025399
MAD2L1	0.00012475	3.9039	0.0025633
SIAE	0.00012511	3.9027	0.0025633
LANCL1	0.00012576	3.9005	0.0025633
ASS1	0.00012653	3.8978	0.0025633
RPL35	0.00012737	3.8949	0.0025633
SPON1	0.00012772	3.8937	0.0025633
LAMA3	0.0001283	3.8918	0.0025633
ATP5F1B	0.00012844	3.8913	0.0025633
MARCKSL1	0.00012889	3.8898	0.0025633
ITGA3	0.00012962	3.8873	0.0025633
TMCO3	0.00012999	3.8861	0.0025633
VTCN1	0.00013015	3.8856	0.0025633
LRRC8A	0.00013121	3.882	0.0025633
BST2	0.00013123	3.882	0.0025633
ATAD2	0.00013152	3.881	0.0025633
VCAN	0.00013176	3.8802	0.0025633
NDUFB10	0.00013652	3.8648	0.0026342
MT-CYB	0.00013695	3.8634	0.0026342
PDIA3	0.00013698	3.8634	0.0026342
SLC16A4	0.00013816	3.8596	0.0026467
CLTA	0.0001394	3.8557	0.0026532
CCNI	0.00013956	3.8552	0.0026532
ITGB1	0.00014065	3.8519	0.0026608
ITPRID2	0.00014144	3.8494	0.0026608
CFH	0.00014182	3.8483	0.0026608
MAN2A1	0.00014298	3.8447	0.0026608
MYO9A	0.00014316	3.8442	0.0026608
SAE1	0.00014336	3.8436	0.0026608
FGF2	0.00014368	3.8426	0.0026608
RAB13	0.00014524	3.8379	0.0026798
AP2B1	0.00014595	3.8358	0.0026829
STIP1	0.00014748	3.8313	0.0027011
NACA	0.00015029	3.8231	0.0027343
STARD3NL	0.00015039	3.8228	0.0027343
PSMB9	0.00015193	3.8184	0.0027415
TMEM68	0.00015212	3.8178	0.0027415
NDUFS5	0.00015272	3.8161	0.0027415
CPVL	0.00015298	3.8154	0.0027415
AARS	0.00015391	3.8127	0.0027484
LPCAT1	0.00015478	3.8103	0.002754
HYOU1	0.0001567	3.8049	0.0027784
PRSS23	0.00015813	3.801	0.0027898
PYGL	0.00015846	3.8001	0.0027898
PRNP	0.00016076	3.7938	0.0028035
ATP5PD	0.00016188	3.7908	0.0028035
GALNT14	0.00016191	3.7907	0.0028035
FNIP2	0.00016249	3.7892	0.0028035
GNA13	0.00016297	3.7879	0.0028035
CHCHD3	0.00016334	3.7869	0.0028035
CTTNBP2NL	0.00016348	3.7865	0.0028035
TMPRSS4	0.00016405	3.785	0.0028035
FGF18	0.00016429	3.7844	0.0028035
EIF3K	0.00016504	3.7824	0.0028068
AKT2	0.00016593	3.7801	0.0028123
GGH	0.00016657	3.7784	0.0028138
ASAH1	0.00016715	3.7769	0.002814
SARS	0.00016813	3.7744	0.00282
SKIL	0.00016864	3.773	0.00282
MT1F	0.00017083	3.7674	0.0028472
ABCC3	0.00017306	3.7618	0.0028607
GGA2	0.00017409	3.7592	0.0028607
PMF1	0.00017422	3.7589	0.0028607
SAA2	0.0001744	3.7585	0.0028607
SPIRE1	0.0001745	3.7582	0.0028607
ZNF148	0.00017885	3.7475	0.0029224
TBC1D19	0.00018009	3.7445	0.0029331
2023-09-08	0.00018197	3.74	0.0029469
MYL3	0.00018212	3.7396	0.0029469
ATP5IF1	0.00018487	3.7331	0.0029786
TNC	0.00018527	3.7322	0.0029786
CFLAR	0.00018685	3.7285	0.0029945
RAB27B	0.00018782	3.7263	0.002997
UHRF1	0.00018821	3.7254	0.002997
MCM3	0.00018926	3.7229	0.0030006
IGSF8	0.00018964	3.7221	0.0030006
CAVIN2	0.00019134	3.7182	0.0030148
HADHA	0.00019186	3.717	0.0030148
HSPH1	0.00019234	3.7159	0.0030148
PTEN	0.00019717	3.7052	0.0030743
CLU	0.00019737	3.7047	0.0030743
TMEM86A	0.0001984	3.7025	0.0030808
ATP1B1	0.00019941	3.7003	0.0030868
MARK4	0.00020216	3.6943	0.0031198
TFCP2L1	0.00020333	3.6918	0.0031254
TNFRSF21	0.00020435	3.6896	0.0031254
GALNT2	0.00020475	3.6888	0.0031254
SEC61A1	0.00020527	3.6877	0.0031254
UGDH	0.00020613	3.6858	0.0031254
HOXD8	0.00020627	3.6856	0.0031254
NDUFB7	0.0002071	3.6838	0.0031285
TMEM141	0.00021139	3.6749	0.0031836
HAVCR1	0.00021308	3.6715	0.0031879
PLK2	0.00021333	3.6709	0.0031879
ATP5MPL	0.00021359	3.6704	0.0031879
EIF1	0.00021449	3.6686	0.0031918
GTF2IP4	0.0002163	3.6649	0.003204
COX6C	0.00021705	3.6634	0.003204
THBS1	0.00021723	3.6631	0.003204
FIS1	0.00021983	3.6579	0.0032327
SCNN1A	0.00022075	3.6561	0.0032369
NRP1	0.00022372	3.6503	0.0032708
CANX	0.00022454	3.6487	0.0032731
HDAC11	0.00022687	3.6442	0.0032861
CCND3	0.00022719	3.6436	0.0032861
PPA2	0.00022828	3.6415	0.0032861
RPL37	0.00022851	3.6411	0.0032861
TGIF1	0.00022871	3.6407	0.0032861
PDLIM1	0.00022964	3.639	0.0032899
ATF4	0.00023196	3.6346	0.0033077
SAMHD1	0.0002322	3.6341	0.0033077
IGFBP7	0.0002333	3.6321	0.0033139
PRC1	0.00023469	3.6295	0.0033229
SLC4A11	0.00023526	3.6285	0.0033229
AEN	0.00023626	3.6266	0.0033276
TXNIP	0.00023877	3.622	0.0033349
TMEM47	0.00023887	3.6218	0.0033349
ID1	0.00023955	3.6206	0.0033349
SOX4	0.00024007	3.6197	0.0033349
LAMTOR5	0.00024011	3.6196	0.0033349
PALLD	0.00024158	3.6169	0.0033384
DNAJA1	0.00024197	3.6162	0.0033384
PRKACB	0.00024247	3.6153	0.0033384
NT5E	0.00024304	3.6143	0.0033384
HGD	0.00024525	3.6104	0.0033596
PEBP1	0.00024928	3.6033	0.0034054
CSRP2	0.00025331	3.5964	0.003443
TPRN	0.0002534	3.5962	0.003443
STAT3	0.00025705	3.59	0.0034831
SNX29	0.00026026	3.5846	0.003517
ANXA2	0.00026257	3.5808	0.0035387
TAGLN2	0.00026355	3.5791	0.0035423
AAMP	0.00026598	3.5752	0.0035654
SIRT2	0.0002677	3.5723	0.0035789
TOMM20	0.00026882	3.5705	0.0035842
RBMX	0.00026958	3.5693	0.0035849
MID1	0.00027147	3.5663	0.0035967
ECSIT	0.00027258	3.5645	0.0035967
COX17	0.00027306	3.5637	0.0035967
GATD3B	0.00027335	3.5633	0.0035967
BACE2	0.00027454	3.5614	0.0036028
HPGD	0.00027617	3.5588	0.0036148
RIPK4	0.00027775	3.5563	0.0036192
NDUFB3	0.00027843	3.5553	0.0036192
H3F3B	0.00027974	3.5532	0.0036192
NAMPT	0.00028058	3.5519	0.0036192
LEPR	0.00028079	3.5516	0.0036192
ITGA5	0.00028085	3.5515	0.0036192
PROS1	0.00028742	3.5415	0.0036944
TBC1D2	0.00028882	3.5394	0.0037028
RANBP1	0.0002944	3.5311	0.0037647
SPAG7	0.0002973	3.5268	0.003792
CDK1	0.0002988	3.5246	0.0038015
NUDT4	0.00030035	3.5224	0.0038115
SLPI	0.00030241	3.5194	0.0038223
ATG16L1	0.00030273	3.5189	0.0038223
HLA-C	0.00030478	3.516	0.0038325
CUTA	0.00030539	3.5151	0.0038325
HSBP1L1	0.00030584	3.5145	0.0038325
SQSTM1	0.0003087	3.5105	0.0038587
TACC1	0.00031032	3.5082	0.0038603
AKT3	0.00031037	3.5081	0.0038603
OGDHL	0.00031251	3.5051	0.003868
PADI1	0.00031253	3.5051	0.003868
GALNT11	0.00031437	3.5026	0.0038811
MVK	0.0003209	3.4936	0.00395
SLC6A12	0.00032153	3.4928	0.00395
STAT1	0.0003224	3.4916	0.003951
SPTLC3	0.00032394	3.4895	0.0039538
RARS	0.00032421	3.4892	0.0039538
HIBADH	0.00032602	3.4868	0.0039662
CDKN1C	0.00032807	3.484	0.0039729
FAM83H	0.00032868	3.4832	0.0039729
CIAO2A	0.00032916	3.4826	0.0039729
CYBC1	0.00032996	3.4815	0.0039729
BICC1	0.00033054	3.4808	0.0039729
HLA-B	0.00033565	3.4741	0.0040246
PDIA6	0.00033892	3.4699	0.0040541
MYL6	0.00034099	3.4673	0.0040649
UCHL1	0.00034145	3.4667	0.0040649
MCM7	0.00034293	3.4648	0.0040729
AC060766.1	0.00034434	3.463	0.0040798
RARRES3	0.00034651	3.4603	0.0040958
IFI16	0.00034833	3.458	0.0041077
TFRC	0.00035376	3.4513	0.0041527
SOCS3	0.00035381	3.4512	0.0041527
SAT1	0.00035502	3.4498	0.0041571
COX7C	0.00036081	3.4427	0.004215
TRAK1	0.00036277	3.4404	0.0042281
NECTIN3	0.00036498	3.4377	0.0042391
TMEM51	0.00036587	3.4367	0.0042391
CFL1	0.00036626	3.4362	0.0042391
HOXD3	0.00037105	3.4306	0.0042645
TRIM2	0.00037115	3.4305	0.0042645
MACROD2	0.00037214	3.4293	0.0042645
CBLB	0.00037236	3.429	0.0042645
SLC30A2	0.00037272	3.4286	0.0042645
UXT	0.00037484	3.4262	0.0042785
TBXAS1	0.00037565	3.4252	0.0042785
ZNF768	0.00037879	3.4216	0.0043044
HADHB	0.00038003	3.4202	0.0043087
FEN1	0.0003897	3.4093	0.0043987
FSTL1	0.00038975	3.4092	0.0043987
SEMA6D	0.0003906	3.4083	0.0043987
SNX8	0.00039148	3.4073	0.0043987
RPL24	0.00039271	3.4059	0.0044026
TNFRSF1A	0.00039514	3.4033	0.0044199
ZNF91	0.00039824	3.3999	0.0044353
UBA6	0.00039829	3.3998	0.0044353
LRPAP1	0.00039948	3.3985	0.0044387
ATP5F1D	0.00041423	3.3828	0.0045924
CENPU	0.00041909	3.3777	0.0046226
SPAG16	0.00041927	3.3775	0.0046226
AKAP12	0.00041974	3.377	0.0046226
ADAM17	0.00042354	3.3731	0.0046542
DSEL	0.00042506	3.3715	0.0046608
HPSE	0.00042691	3.3697	0.0046708
PDIA4	0.0004293	3.3672	0.0046749
RFK	0.00043005	3.3665	0.0046749
TNFAIP2	0.00043029	3.3662	0.0046749
RETREG2	0.00043102	3.3655	0.0046749
FAM102A	0.00043293	3.3636	0.0046854
NUCB2	0.00043421	3.3623	0.0046891
SARAF	0.00043547	3.361	0.0046926
HLA-DRA	0.00043915	3.3574	0.0047221
SCEL	0.00044013	3.3564	0.0047225
MMP7	0.00044162	3.355	0.0047282
STIM1	0.00044906	3.3477	0.0047977
STARD13	0.00045272	3.3442	0.0048236
MARCKS	0.00045463	3.3423	0.0048236
IMPA2	0.00045518	3.3418	0.0048236
SCOC	0.00045535	3.3417	0.0048236
PCBD1	0.00045785	3.3393	0.0048399
PYCR2	0.00045903	3.3382	0.0048421
SPPL2A	0.00046426	3.3332	0.0048846
APOL2	0.00046501	3.3325	0.0048846
DTX3L	0.00046685	3.3308	0.0048936
EEF1A2	0.00047075	3.3272	0.0049242
IGFBP3	0.00047328	3.3249	0.0049375
FAH	0.000474	3.3242	0.0049375
ARL6IP5	0.0004756	3.3228	0.0049389
CD59	0.00047611	3.3223	0.0049389
LMNB1	0.00047861	3.32	0.0049422
ARHGEF3	0.00048023	3.3186	0.0049422
CALM1	0.00048026	3.3185	0.0049422
ARHGAP29	0.00048038	3.3184	0.0049422
SLC26A2	0.00048227	3.3167	0.0049514
SYT13	0.00048371	3.3154	0.004956
NCAPG	0.000492	3.308	0.005023
PDE4DIP	0.00049255	3.3075	0.005023
TOM1L1	0.00049326	3.3069	0.005023
GPAT4	0.00049714	3.3035	0.00505
ANXA3	0.00049793	3.3028	0.00505
SLC3A2	0.00049939	3.3016	0.0050545
PKP4	0.00050159	3.2996	0.0050597
SEMA4A	0.00050227	3.2991	0.0050597
DNAJB11	0.00050293	3.2985	0.0050597
OSMR	0.00050645	3.2955	0.0050781
COPB2	0.00050679	3.2952	0.0050781
CXCL5	0.00050803	3.2941	0.0050803
ITGB6	0.00051064	3.2919	0.005088
ATP5MG	0.00051084	3.2917	0.005088
PPP1R3B	0.00051349	3.2895	0.0051043
SMTN	0.00051842	3.2853	0.0051431
HSP90AA1	0.00051982	3.2841	0.0051468
B4GALT4	0.00052296	3.2815	0.0051676
DNM2	0.00052536	3.2795	0.005181
USP54	0.0005278	3.2775	0.0051935
NCK1	0.0005287	3.2768	0.0051935
TXN	0.00053275	3.2735	0.005223
TMEM43	0.00053387	3.2726	0.0052238
SUCLG2	0.00053791	3.2693	0.005253
ATP5MD	0.0005421	3.2659	0.005278
VEZT	0.00054356	3.2648	0.005278
FGFBP1	0.00054363	3.2647	0.005278
CRYL1	0.00055096	3.2589	0.0053387
KIF21A	0.00056241	3.2499	0.0054299
CTSB	0.00056254	3.2498	0.0054299
CSE1L	0.00056373	3.2489	0.0054309
ACAA2	0.00056657	3.2467	0.0054428
BIVM	0.00056714	3.2463	0.0054428
SLC25A11	0.00056873	3.2451	0.0054476
PEA15	0.000571	3.2434	0.0054533
LIPH	0.00057285	3.242	0.0054533
C6orf48	0.00057291	3.2419	0.0054533
KRT8	0.00057368	3.2413	0.0054533
DYNC1H1	0.00057633	3.2393	0.005468
PREPL	0.0005799	3.2366	0.0054736
ZNF83	0.00058033	3.2363	0.0054736
THAP4	0.00058093	3.2359	0.0054736
TAF13	0.0005813	3.2356	0.0054736
PCDH1	0.00058395	3.2336	0.0054882
RACK1	0.00058777	3.2308	0.0055138
FLNB	0.00059116	3.2283	0.0055352
COL4A2	0.00059432	3.226	0.0055543
DKK1	0.00060568	3.2178	0.0056314
TUBA4A	0.0006064	3.2172	0.0056314
LYPLA1	0.00060701	3.2168	0.0056314
CSNK2A2	0.00060706	3.2168	0.0056314
MDH1	0.00061674	3.2099	0.0057075
MIS18BP1	0.00061755	3.2093	0.0057075
ISG15	0.0006199	3.2077	0.0057187
MKI67	0.00062132	3.2067	0.0057212
HTRA1	0.00062485	3.2042	0.0057431
KIF22	0.00062982	3.2008	0.0057757
EIF2D	0.00063185	3.1994	0.0057757
AMIGO2	0.00063186	3.1994	0.0057757
GNAI1	0.00063695	3.1959	0.005797
TFG	0.00063704	3.1958	0.005797
ARL14	0.00063767	3.1954	0.005797
EPHX4	0.00064183	3.1926	0.0058242
PAQR7	0.00064362	3.1914	0.0058247
STOM	0.00064421	3.191	0.0058247
SLC16A1	0.00064938	3.1875	0.0058374
LAPTM4A	0.00065011	3.187	0.0058374
FHL2	0.00065047	3.1868	0.0058374
COL4A3	0.0006507	3.1866	0.0058374
ZNF770	0.00065145	3.1861	0.0058374
IER3	0.00065467	3.184	0.0058558
HDAC9	0.00065826	3.1816	0.0058698
PPP5C	0.00065859	3.1814	0.0058698
TPM4	0.00066108	3.1797	0.0058735
SLC6A6	0.00066213	3.1791	0.0058735
AGR2	0.00066263	3.1787	0.0058735
PANK1	0.0006637	3.178	0.0058735
SPRY4	0.00066735	3.1756	0.0058953
B3GALT5	0.00066862	3.1748	0.0058961
AKIRIN1	0.00067602	3.17	0.0059509
GSR	0.00068106	3.1668	0.0059847
S100A2	0.00068924	3.1616	0.0060408
CD164	0.00069038	3.1609	0.0060408
WDFY1	0.00069106	3.1605	0.0060408
LRPPRC	0.00069285	3.1594	0.0060458
RPL5	0.00069462	3.1583	0.0060507
LMNB2	0.00070777	3.1501	0.0061445
HSD17B11	0.00070784	3.1501	0.0061445
IAH1	0.00071331	3.1467	0.0061812
SLC18B1	0.00071963	3.1429	0.0062252
TRIB1	0.00072289	3.1409	0.0062272
NEK2	0.00072335	3.1406	0.0062272
CTSD	0.00072384	3.1404	0.0062272
ESYT1	0.00072484	3.1398	0.0062272
OAS1	0.00073088	3.1362	0.0062588
CES2	0.00073102	3.1361	0.0062588
GLS	0.00073563	3.1333	0.0062875
RIN2	0.00074281	3.1291	0.0063379
SECTM1	0.00074469	3.128	0.0063386
LAMC2	0.00074542	3.1276	0.0063386
MAF1	0.00074793	3.1261	0.0063492
YKT6	0.00075468	3.1222	0.0063956
DCAF13	0.00075665	3.1211	0.0064014
HMMR	0.0007587	3.1199	0.0064079
MPC2	0.00076421	3.1168	0.0064436
FOXO1	0.00077026	3.1134	0.0064836
PDGFA	0.00077879	3.1086	0.0065444
RAB11FIP1	0.00078352	3.1059	0.0065732
DUSP1	0.00078552	3.1048	0.0065789
CEACAM6	0.00079084	3.1019	0.0065991
TM4SF1	0.00079155	3.1015	0.0065991
CHKA	0.00079268	3.1009	0.0065991
PIKFYVE	0.00079327	3.1006	0.0065991
CENPO	0.00079812	3.0979	0.0065991
KPNA2	0.00079829	3.0978	0.0065991
PLEKHB2	0.00079982	3.097	0.0065991
HM13	0.00080067	3.0965	0.0065991
HEXIM1	0.00080108	3.0963	0.0065991
P4HA2	0.0008024	3.0956	0.0065991
MMP24	0.00080245	3.0956	0.0065991
TSPAN8	0.00080734	3.0929	0.0066284
TAF12	0.00081457	3.0891	0.0066745
AXL	0.00081601	3.0883	0.0066745
ARHGAP11A	0.00081695	3.0878	0.0066745
RAN	0.00081889	3.0868	0.0066794
CYP3A5	0.00082194	3.0852	0.0066934
CHCHD5	0.00082517	3.0835	0.0067087
VAV3	0.00082702	3.0825	0.0067129
NNT	0.00082935	3.0813	0.0067208
FZD5	0.00083386	3.0789	0.0067464
CLSPN	0.00083829	3.0766	0.0067714
MRPS15	0.00084065	3.0754	0.0067795
HSPA5	0.00084335	3.074	0.0067893
NCEH1	0.00084496	3.0732	0.0067893
SDHD	0.00084595	3.0727	0.0067893
TNIP1	0.00084914	3.071	0.006804
TKT	0.00085253	3.0693	0.0068136
AK4	0.00085306	3.069	0.0068136
NUTF2	0.00085645	3.0673	0.0068298
YY1AP1	0.00085952	3.0657	0.0068338
RRBP1	0.00085969	3.0657	0.0068338
AMOTL1	0.00086716	3.0619	0.0068778
ZNF277	0.00086797	3.0615	0.0068778
APLP2	0.00087737	3.0568	0.0069412
ITGB1BP1	0.00087979	3.0556	0.0069494
FAM129B	0.0008826	3.0542	0.0069544
GLRX	0.00088345	3.0538	0.0069544
JAK1	0.0008846	3.0533	0.0069544
SVIL	0.00088672	3.0522	0.0069596
MCM2	0.00088888	3.0512	0.0069596
ABL1	0.00088944	3.0509	0.0069596
VAPA	0.00089259	3.0493	0.0069734
SLC1A1	0.00089789	3.0468	0.0070038
CKAP2	0.00090235	3.0446	0.0070264
ACTG1	0.0009036	3.044	0.0070264
PDHX	0.00090818	3.0418	0.0070357
TGM2	0.00090885	3.0415	0.0070357
LACTB2	0.00090901	3.0414	0.0070357
AGAP1	0.00091486	3.0386	0.0070555
IQGAP1	0.00091491	3.0386	0.0070555
VPS26C	0.00091581	3.0382	0.0070555
SAA1	0.00091972	3.0363	0.0070748
EIF3C	0.00092432	3.0342	0.0070992
HLA-DQB1	0.00092821	3.0324	0.0071182
NDUFB9	0.00094401	3.025	0.007214
NXN	0.00094626	3.024	0.007214
ATP5F1A	0.00094758	3.0234	0.007214
GPC4	0.00094945	3.0225	0.007214
CAPZA1	0.00094951	3.0225	0.007214
SSR1	0.00095035	3.0221	0.007214
EIF3G	0.00095166	3.0215	0.007214
LRRC19	0.0009534	3.0207	0.007214
HLA-A	0.00095459	3.0202	0.007214
CERCAM	0.00095513	3.0199	0.007214
CCNA2	0.00096212	3.0168	0.0072558
GABARAPL2	0.000964	3.0159	0.007259
HMGCS1	0.00096638	3.0149	0.0072645
FAM200B	0.00096882	3.0138	0.0072645
BCKDHA	0.00097053	3.013	0.0072645
VDAC2	0.00097123	3.0127	0.0072645
TUBG1	0.00097199	3.0123	0.0072645
PTPN3	0.0009774	3.0099	0.0072856
ZWINT	0.00097772	3.0098	0.0072856
COX7A2L	0.00097948	3.009	0.0072878
SHROOM3	0.00098287	3.0075	0.007296
AC124319.1	0.0009835	3.0072	0.007296
IRX3	0.00098789	3.0053	0.0073094
ADAMTSL3	0.00098824	3.0051	0.0073094
MYLK	0.00099085	3.004	0.0073179
MTCL1	0.00099801	3.0009	0.0073599
UNC5A	0.0010015	2.9994	0.0073724
ATP6V1D	0.0010027	2.9988	0.0073724
EPS8L3	0.0010061	2.9973	0.0073872
DNASE1	0.0010091	2.9961	0.0073978
HLA-DRB1	0.0010117	2.995	0.0074042
RHEX	0.0010129	2.9944	0.0074042
DRAM1	0.0010179	2.9923	0.0074298
XRN2	0.0010197	2.9915	0.0074323
MST1R	0.0010234	2.99	0.007448
CEMIP2	0.0010277	2.9881	0.0074676
RRM1	0.0010314	2.9866	0.0074676
PFKFB3	0.0010315	2.9865	0.0074676
IBTK	0.0010329	2.9859	0.0074676
LAMA1	0.0010335	2.9857	0.0074676
EPHA4	0.0010463	2.9803	0.007549
CCNG1	0.0010483	2.9795	0.0075525
AKR1C3	0.0010519	2.978	0.0075679
RALB	0.001054	2.9772	0.0075719
RPN1	0.0010577	2.9756	0.0075876
PCBP2	0.0010612	2.9742	0.0076017
PBDC1	0.0010666	2.972	0.0076262
BBIP1	0.0010677	2.9716	0.0076262
CLEC4E	0.0010727	2.9695	0.0076512
WNT7A	0.0010834	2.9652	0.0077165
MT-ND6	0.0010881	2.9633	0.0077188
OSGIN2	0.0010899	2.9626	0.0077188
NOP56	0.0010901	2.9625	0.0077188
TUBB4B	0.0010908	2.9623	0.0077188
SPAG5	0.0010927	2.9615	0.0077188
BRI3BP	0.001093	2.9614	0.0077188
ARHGEF7	0.0010953	2.9605	0.0077216
CNN3	0.0010976	2.9596	0.0077216
GAB1	0.0010994	2.9589	0.0077216
NOP53	0.001101	2.9582	0.0077216
MMAB	0.0011011	2.9582	0.0077216
FXYD5	0.0011066	2.956	0.0077493
B4GALT1	0.0011117	2.954	0.0077728
FZD6	0.0011137	2.9532	0.0077728
SACM1L	0.0011146	2.9529	0.0077728
CENPF	0.001118	2.9516	0.0077832
CHST9	0.0011192	2.9511	0.0077832
CD74	0.0011217	2.9501	0.0077894
PTPRF	0.001125	2.9488	0.0077933
UBAP1	0.0011254	2.9487	0.0077933
DEPTOR	0.0011276	2.9478	0.0077983
MAP3K2	0.0011308	2.9466	0.0078095
RAB11FIP5	0.0011357	2.9447	0.0078323
POU3F3	0.0011407	2.9428	0.0078561
TMEM181	0.0011433	2.9418	0.0078635
ARMT1	0.0011462	2.9407	0.0078724
ACP1	0.0011483	2.94	0.0078756
CTBP2	0.0011505	2.9391	0.0078802
ARHGEF10L	0.0011618	2.9349	0.0079469
VEGFB	0.0011668	2.933	0.0079699
PRR11	0.0011722	2.931	0.0079863
STX7	0.0011724	2.9309	0.0079863
PLSCR1	0.0011765	2.9294	0.0080031
ACTN1	0.0011793	2.9284	0.0080113
C9orf3	0.0011859	2.926	0.0080452
RPS20	0.0011881	2.9252	0.0080481
MRPL53	0.0011895	2.9246	0.0080481
CYP4V2	0.001194	2.923	0.0080673
CUL3	0.0011991	2.9211	0.0080907
IKBIP	0.0012007	2.9206	0.0080907
WWTR1	0.0012041	2.9193	0.0080986
HGS	0.0012053	2.9189	0.0080986
HIF1A	0.0012067	2.9184	0.0080986
BCL2L15	0.0012207	2.9134	0.0081765
RPL32P29	0.001223	2.9126	0.0081765
PTGES2	0.0012232	2.9125	0.0081765
PPIC	0.0012314	2.9096	0.0082106
DOCK1	0.0012316	2.9095	0.0082106
KIAA1522	0.0012345	2.9085	0.0082189
ASPM	0.0012374	2.9075	0.0082272
AC022149.1	0.0012393	2.9068	0.0082294
PCMT1	0.0012418	2.906	0.0082346
FTSJ1	0.0012435	2.9054	0.0082351
PMEPA1	0.0012459	2.9045	0.0082398
IDI1	0.0012543	2.9016	0.0082844
PRR5L	0.0012567	2.9008	0.0082875
OXA1L	0.001258	2.9003	0.0082875
KIF18A	0.0012614	2.8992	0.0082985
ITM2C	0.0012679	2.8969	0.0083302
ALDH18A1	0.0012763	2.894	0.0083662
ATP5F1C	0.0012767	2.8939	0.0083662
KCNJ15	0.0012837	2.8915	0.0084013
DDX52	0.0012859	2.8908	0.0084043
FOSL2	0.0012885	2.8899	0.0084094
TRPC4AP	0.00129	2.8894	0.0084094
SGPL1	0.0012919	2.8888	0.0084108
PCSK5	0.0012977	2.8868	0.0084283
PRDX1	0.0012992	2.8863	0.0084283
ATP6V0D1	0.0012996	2.8862	0.0084283
MCL1	0.0013014	2.8856	0.0084285
NDUFA9	0.0013074	2.8836	0.0084564
MOXD1	0.0013099	2.8827	0.0084622
NAPEPLD	0.0013131	2.8817	0.0084717
ADH6	0.0013249	2.8778	0.0085365
OSBPL10	0.0013277	2.8769	0.0085438
ERCC1	0.0013322	2.8754	0.0085561
ITGA2	0.0013336	2.875	0.0085561
MTPN	0.0013348	2.8746	0.0085561
AHSA1	0.0013403	2.8728	0.0085678
CAB39L	0.0013406	2.8727	0.0085678
FCHSD2	0.001345	2.8713	0.0085678
RPLP2	0.0013456	2.8711	0.0085678
TM9SF2	0.0013461	2.8709	0.0085678
SDHB	0.0013476	2.8704	0.0085678
KIF20A	0.0013513	2.8692	0.0085678
RBM47	0.0013522	2.869	0.0085678
PFDN5	0.001353	2.8687	0.0085678
ONECUT2	0.0013537	2.8685	0.0085678
CHCHD10	0.0013598	2.8665	0.0085845
TMEM252	0.0013607	2.8662	0.0085845
RALGAPA1	0.0013626	2.8656	0.0085845
EXTL3	0.0013644	2.8651	0.0085845
NFKBIA	0.001365	2.8649	0.0085845
CDK2AP2	0.0013667	2.8643	0.0085845
GLDC	0.0013743	2.8619	0.0086219
MAOA	0.0013775	2.8609	0.0086312
TTC7B	0.0013808	2.8599	0.0086409
PFN1	0.0013899	2.857	0.008682
RRM2	0.0013933	2.856	0.008682
MALL	0.0013942	2.8557	0.008682
PIK3R2	0.0013962	2.855	0.008682
MT1E	0.0013976	2.8546	0.008682
ARPC1B	0.0013978	2.8546	0.008682
VMP1	0.0014042	2.8526	0.0087108
EMC10	0.0014072	2.8516	0.008719
TCEAL1	0.0014092	2.851	0.0087203
SPCS1	0.0014234	2.8467	0.0087954
DNAJC22	0.0014257	2.846	0.0087954
C5orf24	0.0014266	2.8457	0.0087954
KIAA1191	0.001429	2.845	0.008799
LRMP	0.0014312	2.8443	0.0088021
METTL5	0.0014405	2.8415	0.0088415
BAX	0.0014412	2.8413	0.0088415
TSTA3	0.0014435	2.8406	0.0088447
PIK3R1	0.0014495	2.8388	0.0088556
ETFDH	0.0014503	2.8386	0.0088556
BMP1	0.0014505	2.8385	0.0088556
HMOX1	0.0014567	2.8366	0.0088822
TCP11L2	0.0014636	2.8346	0.0089133
RPL18	0.0014667	2.8337	0.0089213
CYTH1	0.00147	2.8327	0.0089306
F2RL1	0.0014742	2.8315	0.008934
SDHA	0.0014743	2.8314	0.008934
MTA2	0.0014759	2.8309	0.008934
PBLD	0.0014848	2.8283	0.008977
NCOA1	0.0014888	2.8272	0.0089871
CIAO2B	0.0014901	2.8268	0.0089871
ARRDC3	0.0015007	2.8237	0.0090402
GABARAP	0.0015079	2.8216	0.0090634
BAIAP2L2	0.0015081	2.8216	0.0090634
CEP70	0.0015221	2.8176	0.0091279
ELK3	0.0015225	2.8174	0.0091279
METTL9	0.0015256	2.8166	0.0091351
COX14	0.0015343	2.8141	0.0091707
COMMD10	0.0015352	2.8138	0.0091707
HSPA1A	0.0015382	2.813	0.009178
AC138827.3	0.0015466	2.8106	0.0092081
COX4I1	0.001547	2.8105	0.0092081
DLGAP5	0.0015592	2.8071	0.0092702
SLC39A8	0.0015663	2.8051	0.0093005
AURKB	0.0015681	2.8046	0.0093005
NCAPH	0.0015718	2.8036	0.0093069
PAIP2	0.0015731	2.8033	0.0093069
ANP32A	0.0015747	2.8028	0.0093069
MALT1	0.0015841	2.8002	0.0093512
STON2	0.0015898	2.7987	0.0093559
TRAPPC5	0.0015898	2.7987	0.0093559
ETFA	0.0015905	2.7985	0.0093559
MFGE8	0.0015926	2.7979	0.0093571
ZNF888	0.0015967	2.7968	0.0093673
PDE4D	0.0015981	2.7964	0.0093673
IFITM3	0.0016036	2.7949	0.0093886
MIDN	0.0016061	2.7942	0.0093886
AP005901.1	0.0016073	2.7939	0.0093886
SPCS3	0.0016129	2.7924	0.009401
YWHAH	0.0016136	2.7922	0.009401
RARS2	0.0016151	2.7918	0.009401
FTL	0.0016183	2.7909	0.0094088
CENPN	0.001642	2.7846	0.0095352
IGKV1OR-2	0.0016446	2.7839	0.0095395
HSP90AB1	0.0016566	2.7808	0.0095855
ATP5MC1	0.0016581	2.7804	0.0095855
CAMTA1	0.0016606	2.7797	0.0095855
CTSC	0.0016619	2.7794	0.0095855
RPL14	0.0016621	2.7793	0.0095855
RESF1	0.0016728	2.7766	0.0096358
EVPL	0.0016869	2.7729	0.0097059
ZNF532	0.0016977	2.7701	0.0097555
EPCAM	0.0016994	2.7697	0.0097555
DNMBP	0.0017022	2.769	0.0097603
CHST3	0.0017044	2.7684	0.0097615
PARP9	0.0017125	2.7664	0.0097968
ANLN	0.0017191	2.7647	0.0098235
GALNT10	0.0017268	2.7627	0.0098564
BCL10	0.0017296	2.7621	0.0098608
DPY30	0.0017336	2.761	0.0098726
EPRS	0.0017392	2.7597	0.0098929
NDUFB1	0.0017432	2.7587	0.0099045
GJA1	0.0017518	2.7565	0.0099389
CDH1	0.0017532	2.7562	0.0099389
PDLIM7	0.0017564	2.7554	0.0099456
RPL23AP42	0.0017593	2.7547	0.0099506
KRT18	0.001768	2.7525	0.0099885
CD55	0.0017951	2.7459	0.01013
BTG2	0.0018139	2.7414	0.010225
HIGD1A	0.0018162	2.7408	0.010226
PORCN	0.0018276	2.7381	0.010279
COQ9	0.0018344	2.7365	0.010306
SDC2	0.0018567	2.7313	0.010419
TMSB4X	0.0018795	2.726	0.010535
SULF2	0.0018896	2.7236	0.01058
TSC22D1	0.0018936	2.7227	0.01059
RPL17	0.0018955	2.7223	0.01059
RPL29	0.0019058	2.7199	0.01063
SASH1	0.0019071	2.7196	0.01063
ATP5ME	0.0019254	2.7155	0.0107
ESRP1	0.0019254	2.7155	0.0107
TMEM123	0.0019279	2.7149	0.0107
SLC7A5	0.0019281	2.7149	0.0107
ELFN2	0.0019349	2.7133	0.010726
TXN2	0.0019502	2.7099	0.010798
PLXNB2	0.0019574	2.7083	0.010809
PPT1	0.001958	2.7082	0.010809
S100A6	0.0019586	2.7081	0.010809
VPS35	0.0019664	2.7063	0.01084
CCN1	0.0019726	2.705	0.010863
RIMKLB	0.0019779	2.7038	0.01087
TMEM54	0.0019783	2.7037	0.01087
CNPY2	0.0019864	2.7019	0.010902
CRYM	0.0019907	2.701	0.010914
SCIN	0.0019983	2.6993	0.010943
SUMO2	0.0020062	2.6976	0.010975
ACSL5	0.0020094	2.6969	0.01098
OTUB1	0.0020161	2.6955	0.011005
HOXA5	0.0020261	2.6933	0.011031
MACC1	0.0020262	2.6933	0.011031
PTCHD4	0.0020276	2.693	0.011031
AUH	0.0020478	2.6887	0.011129
FAM84B	0.0020533	2.6876	0.011136
RPS6	0.0020534	2.6875	0.011136
GPHN	0.0020643	2.6852	0.011182
ECE1	0.0020892	2.68	0.011297
TMED9	0.0020899	2.6799	0.011297
ZHX1	0.0020939	2.679	0.0113
ZBTB38	0.0020949	2.6788	0.0113
LSR	0.0021139	2.6749	0.01138
HAS3	0.0021144	2.6748	0.01138
TMEM173	0.0021201	2.6736	0.011389
EPB41L1	0.0021221	2.6732	0.011389
PNKD	0.0021255	2.6725	0.011389
ADCY5	0.0021263	2.6724	0.011389
ETV4	0.0021274	2.6722	0.011389
IL6	0.0021327	2.6711	0.011405
ACTN4	0.0021366	2.6703	0.011413
EPHX1	0.0021442	2.6687	0.011442
FGFR2	0.0021524	2.6671	0.011473
PIR	0.0021558	2.6664	0.011478
CDV3	0.0021583	2.6659	0.011478
RRM2B	0.0021602	2.6655	0.011478
RSL24D1	0.0021653	2.6645	0.011493
TPX2	0.0021751	2.6625	0.011527
MRPS18B	0.0021764	2.6623	0.011527
MPZL2	0.0021852	2.6605	0.011562
SPR	0.0021925	2.6591	0.011588
NR1D2	0.0021981	2.658	0.011606
COX5A	0.0022021	2.6572	0.011614
TMSB10	0.0022088	2.6558	0.011638
PFAS	0.0022178	2.6541	0.011665
MBD2	0.0022186	2.6539	0.011665
KNTC1	0.0022255	2.6526	0.011686
GPAT3	0.0022273	2.6522	0.011686
PTTG1	0.0022399	2.6498	0.011739
RPS27A	0.0022465	2.6485	0.011754
TSPAN14	0.0022474	2.6483	0.011754
IDH3A	0.0022617	2.6456	0.011817
FXYD2	0.0022667	2.6446	0.01182
COMMD6	0.0022671	2.6445	0.01182
MRPS31	0.0022712	2.6438	0.011829
ADGRA3	0.0022799	2.6421	0.011856
RPS12	0.0022812	2.6418	0.011856
SLC2A11	0.0022834	2.6414	0.011856
KIRREL1	0.0022938	2.6394	0.011897
CPNE3	0.002306	2.6371	0.011948
MERTK	0.0023345	2.6318	0.012084
LTBR	0.0023428	2.6303	0.012114
GPR87	0.0023512	2.6287	0.012144
FDFT1	0.0023653	2.6261	0.012205
EIF3H	0.0023709	2.6251	0.012221
MGST2	0.0023853	2.6225	0.012275
NDUFA13	0.0023871	2.6221	0.012275
MAPK9	0.0023887	2.6218	0.012275
COL8A1	0.0023927	2.6211	0.012283
RPS29	0.0023951	2.6207	0.012283
RPL38	0.0024071	2.6185	0.012331
IRF1	0.0024106	2.6179	0.012337
ARHGEF2	0.0024143	2.6172	0.012341
SOX6	0.0024188	2.6164	0.012341
TRIM8	0.002422	2.6158	0.012341
CTSH	0.002426	2.6151	0.012341
CISD1	0.0024279	2.6148	0.012341
CKLF	0.0024284	2.6147	0.012341
RNF187	0.0024294	2.6145	0.012341
OLA1	0.0024313	2.6142	0.012341
MRPL3	0.0024347	2.6136	0.012346
CELSR1	0.0024405	2.6125	0.012363
NETO2	0.0024449	2.6117	0.012373
MRPL44	0.0024478	2.6112	0.012375
TMEM37	0.0024508	2.6107	0.012378
GUCD1	0.0024642	2.6083	0.012433
WSB2	0.0024894	2.6039	0.012547
RAB3D	0.0024947	2.603	0.012561
RAB1B	0.0024994	2.6022	0.012572
CALM3	0.0025052	2.6012	0.012589
EZR	0.0025084	2.6006	0.012593
UGCG	0.0025167	2.5992	0.012621
CASTOR2	0.0025261	2.5975	0.012656
CEP55	0.0025512	2.5933	0.012769
CPEB2	0.0025573	2.5922	0.012786
AMOTL2	0.0025602	2.5917	0.012788
PCBP1	0.0025742	2.5894	0.012845
GTPBP4	0.002581	2.5882	0.012866
MRPL34	0.0025864	2.5873	0.01288
IL32	0.0025928	2.5862	0.0129
FOLR1	0.0026143	2.5826	0.012987
KIF23	0.0026155	2.5824	0.012987
HIBCH	0.0026197	2.5817	0.012995
NDUFA5	0.0026233	2.5812	0.012999
TMC6	0.0026286	2.5803	0.013013
ZNF528	0.002639	2.5786	0.013051
CEP295	0.0026454	2.5775	0.01307
NUP58	0.0026495	2.5768	0.013072
STX8	0.0026509	2.5766	0.013072
MELK	0.002658	2.5754	0.013094
LIF	0.0026626	2.5747	0.013103
SFN	0.0026671	2.574	0.013112
CAPZA2	0.002678	2.5722	0.013153
GNG10	0.0026999	2.5686	0.013248
LIMS1	0.0027086	2.5673	0.013277
RNASEK	0.0027126	2.5666	0.013284
MT-ND2	0.0027373	2.5627	0.013392
ARID5B	0.0027458	2.5613	0.01342
GJB1	0.0027603	2.5591	0.013476
PXDN	0.0027626	2.5587	0.013476
SLC35A3	0.0027673	2.5579	0.013482
FN1	0.0027738	2.5569	0.013482
SLC14A1	0.0027751	2.5567	0.013482
ELAVL1	0.0027757	2.5566	0.013482
BLVRA	0.0027773	2.5564	0.013482
MOK	0.002785	2.5552	0.013504
NCAPG2	0.002788	2.5547	0.013504
RPL28	0.00279	2.5544	0.013504
RPS11	0.0028006	2.5527	0.013532
ELF3	0.0028012	2.5527	0.013532
TCP1	0.0028162	2.5503	0.013568
EPB41L5	0.002817	2.5502	0.013568
MAPKAPK2	0.0028175	2.5501	0.013568
G6PC3	0.0028195	2.5498	0.013568
GDF15	0.0028277	2.5486	0.013595
MAN1A2	0.0028487	2.5454	0.013674
C1orf43	0.0028513	2.545	0.013674
PRSS8	0.0028523	2.5448	0.013674
FLNA	0.0028659	2.5427	0.013726
PAPSS2	0.0028788	2.5408	0.013769
TMEM169	0.0028804	2.5405	0.013769
AMACR	0.0029047	2.5369	0.013861
FAHD2A	0.0029052	2.5368	0.013861
PLOD3	0.0029126	2.5357	0.013883
COX6A1	0.0029157	2.5353	0.013884
ACLY	0.0029235	2.5341	0.013904
NBL1	0.0029254	2.5338	0.013904
PACSIN2	0.0029358	2.5323	0.01394
PTH1R	0.0029447	2.531	0.013969
URGCP	0.0029474	2.5306	0.013969
ARF4	0.0029573	2.5291	0.01399
RPL23	0.0029575	2.5291	0.01399
MIOX	0.002969	2.5274	0.014031
HSPA4L	0.0029742	2.5266	0.014042
DNAJC10	0.0029877	2.5247	0.014093
EFNB1	0.0029931	2.5239	0.014105
UBE2L6	0.0030005	2.5228	0.014127
WFDC2	0.0030145	2.5208	0.014176
GBA	0.0030167	2.5205	0.014176
BMPR1A	0.0030283	2.5188	0.014208
RGL3	0.003029	2.5187	0.014208
CFI	0.003037	2.5176	0.014219
AK2	0.0030372	2.5175	0.014219
EIF4G1	0.0030438	2.5166	0.014237
ARHGAP18	0.0030543	2.5151	0.014268
UBXN6	0.0030562	2.5148	0.014268
ABHD14B	0.0030752	2.5121	0.014343
DELE1	0.0030889	2.5102	0.014394
SH3YL1	0.0030976	2.509	0.014421
ANAPC16	0.0031103	2.5072	0.014466
DCXR	0.0031257	2.505	0.014522
ITM2B	0.0031281	2.5047	0.014522
DNAJC4	0.0031371	2.5035	0.01455
FNDC3B	0.0031459	2.5023	0.014578
ALKBH5	0.003162	2.5	0.014639
SC5D	0.0031924	2.4959	0.014766
MT-ND4L	0.0032221	2.4919	0.014878
NPC2	0.0032226	2.4918	0.014878
SRSF5	0.0032285	2.491	0.014878
DDX21	0.0032304	2.4907	0.014878
FUCA1	0.0032326	2.4904	0.014878
SMIM4	0.0032345	2.4902	0.014878
CXCL8	0.0032438	2.4889	0.014907
COL4A5	0.0032492	2.4882	0.014918
KARS	0.0032543	2.4875	0.014924
CLPTM1L	0.0032564	2.4873	0.014924
INCENP	0.0032771	2.4845	0.015005
SH3BP4	0.0032992	2.4816	0.015071
RPS3A	0.0033003	2.4814	0.015071
ATP5MC3	0.0033006	2.4814	0.015071
PPM1D	0.0033189	2.479	0.015141
CAMK2D	0.0033253	2.4782	0.015157
TRAK2	0.003348	2.4752	0.015246
SLC7A6	0.003352	2.4747	0.01525
GINM1	0.0033762	2.4716	0.015335
BIRC5	0.0033777	2.4714	0.015335
NMI	0.0033798	2.4711	0.015335
TRHDE	0.0033916	2.4696	0.015374
TGFA	0.0033973	2.4689	0.015386
SLC39A6	0.0034381	2.4637	0.015557
RPS6KA1	0.003451	2.4621	0.015601
GABARAPL1	0.0034844	2.4579	0.015738
MISP	0.003525	2.4528	0.015895
ALCAM	0.0035331	2.4518	0.015895
GPI	0.0035343	2.4517	0.015895
PLK1	0.0035384	2.4512	0.015895
SIGLEC15	0.0035396	2.451	0.015895
HLA-DPA1	0.0035419	2.4508	0.015895
VSTM2L	0.0035426	2.4507	0.015895
DHRS7B	0.0035446	2.4504	0.015895
BIRC3	0.0035619	2.4483	0.015958
TRMT9B	0.0035749	2.4467	0.015994
ILF2	0.003577	2.4465	0.015994
RAB11B	0.0035794	2.4462	0.015994
STXBP4	0.0035845	2.4456	0.016002
SRSF3	0.0036041	2.4432	0.016076
TRIP10	0.0036113	2.4423	0.016093
PPM1G	0.0036529	2.4374	0.016264
SAP30BP	0.003665	2.4359	0.016297
NFKBIZ	0.0036726	2.435	0.016297
IDH1	0.0036741	2.4348	0.016297
MRPL33	0.0036762	2.4346	0.016297
TMCO1	0.0036767	2.4345	0.016297
NDUFC1	0.003688	2.4332	0.016333
ALDH1A3	0.0036968	2.4322	0.016347
IPO9	0.0036978	2.4321	0.016347
NME1	0.0037063	2.4311	0.01637
PPIA	0.0037206	2.4294	0.016419
FAM107B	0.003729	2.4284	0.016437
BCKDHB	0.0037312	2.4282	0.016437
PCNX4	0.0037684	2.4238	0.016586
BICD1	0.0037845	2.422	0.016642
PLPP2	0.003788	2.4216	0.016643
UBA1	0.0038009	2.4201	0.016685
ISCU	0.0038087	2.4192	0.016704
C2orf88	0.0038119	2.4189	0.016704
LRRC8D	0.0038216	2.4178	0.016729
KIAA1217	0.0038242	2.4175	0.016729
CRYAB	0.0038303	2.4168	0.016741
SLC6A8	0.0038347	2.4163	0.016745
TMEM106B	0.0038473	2.4148	0.016786
NDUFA11	0.0038586	2.4136	0.016815
PRDX3	0.0038606	2.4133	0.016815
EXOC4	0.0038686	2.4125	0.016823
PKMYT1	0.0038693	2.4124	0.016823
ADIPOR1	0.0038859	2.4105	0.016881
LRRC59	0.0039043	2.4085	0.016946
GHITM	0.0039077	2.4081	0.016946
FIBCD1	0.0039248	2.4062	0.017005
GJB3	0.003942	2.4043	0.017065
SLC35B2	0.0039461	2.4038	0.017068
IL18	0.0039582	2.4025	0.017095
ETFRF1	0.0039603	2.4023	0.017095
GSTK1	0.0039631	2.402	0.017095
MORC4	0.0039665	2.4016	0.017095
LBR	0.003973	2.4009	0.017095
CPPED1	0.0039749	2.4007	0.017095
LGALS3	0.0039763	2.4005	0.017095
MPG	0.0039853	2.3995	0.017119
KCNJ3	0.0039931	2.3987	0.01713
MT-ATP8	0.0039982	2.3981	0.01713
TIMM17A	0.0039995	2.398	0.01713
PARD3B	0.0040015	2.3978	0.01713
TBC1D8	0.0040118	2.3967	0.017159
TXNDC11	0.0040302	2.3947	0.017223
LAMA5	0.0040371	2.3939	0.017238
ITPR3	0.0040736	2.39	0.017368
MT-CO3	0.0040745	2.3899	0.017368
FOXM1	0.004121	2.385	0.017546
TACC3	0.0041233	2.3848	0.017546
TMEM126B	0.0041268	2.3844	0.017546
LGALS1	0.004144	2.3826	0.017604
UQCRC1	0.0041709	2.3798	0.017703
NABP1	0.0041847	2.3783	0.017734
RPL35A	0.0041851	2.3783	0.017734
ARHGAP1	0.0041966	2.3771	0.017767
KIFC1	0.0042181	2.3749	0.0178
SEMA4D	0.0042227	2.3744	0.0178
SRSF7	0.0042234	2.3743	0.0178
NAPA	0.0042237	2.3743	0.0178
OSTC	0.0042289	2.3738	0.0178
AIP	0.0042324	2.3734	0.0178
SPESP1	0.0042332	2.3733	0.0178
ESD	0.0042358	2.3731	0.0178
HP1BP3	0.0042364	2.373	0.0178
SEMA6A	0.0042787	2.3687	0.017963
DCTD	0.0042945	2.3671	0.018014
AHNAK	0.0042988	2.3667	0.018017
COA3	0.0043705	2.3595	0.018302
MGST3	0.0043805	2.3585	0.018319
LSM3	0.0043847	2.3581	0.018319
CASP10	0.0043855	2.358	0.018319
TMEM245	0.0043903	2.3575	0.018323
SRSF1	0.0044038	2.3562	0.018365
WDR76	0.0044145	2.3551	0.018394
B2M	0.004429	2.3537	0.018439
XKR4	0.0044388	2.3527	0.018464
SGPP2	0.0044688	2.3498	0.018573
PHLDA2	0.004479	2.3488	0.018593
MYD88	0.0044808	2.3486	0.018593
BCL9L	0.0044936	2.3474	0.018625
ETFB	0.0044996	2.3468	0.018625
ABI2	0.0045059	2.3462	0.018625
CCT2	0.0045067	2.3461	0.018625
GNAI2	0.0045073	2.3461	0.018625
PSMB2	0.0045193	2.3449	0.018654
CDKL1	0.0045221	2.3447	0.018654
CKAP4	0.0045265	2.3442	0.018654
HJURP	0.0045295	2.3439	0.018654
PKD1	0.0045329	2.3436	0.018654
TCEAL8	0.0045581	2.3412	0.018742
CDK6	0.0045622	2.3408	0.018744
LAMTOR3	0.0045943	2.3378	0.01886
CX3CL1	0.0046155	2.3358	0.018932
UBE2D3	0.00462	2.3354	0.018934
DCAF6	0.0046369	2.3338	0.018976
DHFR	0.0046378	2.3337	0.018976
STAM2	0.0046494	2.3326	0.019008
UBE2I	0.004671	2.3306	0.019081
CDCA3	0.0046785	2.3299	0.019096
STEAP1	0.004692	2.3286	0.019125
MRPS28	0.0046934	2.3285	0.019125
CD47	0.0047092	2.3271	0.019138
COX7B	0.004712	2.3268	0.019138
SLK	0.0047131	2.3267	0.019138
ZNF195	0.0047154	2.3265	0.019138
ZFAND1	0.0047156	2.3265	0.019138
ELP5	0.0047193	2.3261	0.019138
NTPCR	0.0047261	2.3255	0.01915
MRPL15	0.0047471	2.3236	0.019219
TOMM7	0.0047706	2.3214	0.019298
SLC16A3	0.0047937	2.3193	0.019376
GNL3	0.0048051	2.3183	0.019403
FAU	0.004808	2.318	0.019403
HMGN2	0.0048236	2.3166	0.01945
PRCP	0.0048285	2.3162	0.019454
NSMCE2	0.0048841	2.3112	0.019662
RCC2	0.0049189	2.3081	0.019779
ARPC2	0.004921	2.3079	0.019779
SLC12A4	0.0049642	2.3042	0.019936
CD151	0.0049715	2.3035	0.019945
RAD51AP1	0.0049743	2.3033	0.019945
MYC	0.005005	2.3006	0.020037
RPL7	0.0050101	2.3002	0.020037
KPNB1	0.005013	2.2999	0.020037
LRRFIP1	0.0050133	2.2999	0.020037
VWA8	0.0050353	2.298	0.020109
BCL2L1	0.0050422	2.2974	0.02012
SRGAP1	0.0050471	2.297	0.020124
ICMT	0.0050551	2.2963	0.02014
FANCA	0.0050771	2.2944	0.0202
CDC6	0.0050805	2.2941	0.0202
POLR1D	0.0050822	2.2939	0.0202
PTPRJ	0.0051	2.2924	0.020254
AC000095.2	0.0051198	2.2907	0.020317
TUFT1	0.0051397	2.2891	0.020378
RPL12	0.0051435	2.2887	0.020378
MAP2K2	0.0051562	2.2877	0.020412
CYCS	0.0051819	2.2855	0.020498
RPL37A	0.0052068	2.2834	0.02058
DAPK3	0.0052461	2.2802	0.020719
RTN2	0.005271	2.2781	0.020801
CDK2	0.0052961	2.276	0.020856
BIN1	0.0052968	2.276	0.020856
TSPAN3	0.0052974	2.2759	0.020856
EGFR	0.0053135	2.2746	0.020903
MDM2	0.0053331	2.273	0.02095
MT-ND5	0.0053338	2.273	0.02095
PLOD2	0.0053389	2.2725	0.020953
EIF3M	0.005346	2.272	0.020956
DHCR7	0.0053479	2.2718	0.020956
PTRHD1	0.0053563	2.2711	0.020972
MEX3C	0.0053682	2.2702	0.020987
CENPK	0.0053685	2.2701	0.020987
ZFHX4	0.005388	2.2686	0.021004
F11R	0.0053894	2.2685	0.021004
PIGT	0.005393	2.2682	0.021004
JUNB	0.0053931	2.2682	0.021004
PIEZO1	0.0053939	2.2681	0.021004
SGCB	0.0054052	2.2672	0.021032
SOS1	0.0054185	2.2661	0.021067
2023-09-10	0.0054258	2.2655	0.021079
MYBL2	0.0054412	2.2643	0.021123
ASF1B	0.0054808	2.2612	0.021243
CASK	0.005482	2.2611	0.021243
BNIP3	0.0054849	2.2608	0.021243
MRPL27	0.0054998	2.2597	0.021284
ALKBH7	0.0055287	2.2574	0.021353
SPINT2	0.005529	2.2574	0.021353
MFN2	0.0055305	2.2572	0.021353
TP53I3	0.0055549	2.2553	0.021431
BHLHE40	0.0055699	2.2542	0.021468
CASTOR3	0.0055732	2.2539	0.021468
IARS	0.0055867	2.2528	0.021504
SBNO2	0.0056056	2.2514	0.02156
RCOR3	0.0056149	2.2507	0.021568
ATP2A2	0.0056164	2.2505	0.021568
NBDY	0.0056214	2.2502	0.021571
PARP4	0.0056372	2.2489	0.021592
NAB1	0.0056376	2.2489	0.021592
LONP2	0.0056398	2.2487	0.021592
DAP	0.0056784	2.2458	0.021723
CBR1	0.0056949	2.2445	0.021769
NUDT9	0.0057083	2.2435	0.021804
PSMB10	0.0057175	2.2428	0.02181
MT-ND4	0.0057186	2.2427	0.02181
SELENOP	0.0057387	2.2412	0.02187
COPS2	0.0057479	2.2405	0.021879
SPOCK1	0.0057497	2.2404	0.021879
HLA-DRB5	0.0057632	2.2393	0.021884
CSNK1A1	0.0057636	2.2393	0.021884
SCCPDH	0.0057679	2.239	0.021884
COMTD1	0.0057685	2.2389	0.021884
EMX2	0.0057953	2.2369	0.021969
PAX8	0.0058316	2.2342	0.022089
PPP4R3B	0.0058854	2.2302	0.022276
KDELR1	0.0058948	2.2295	0.022285
CCL20	0.0059051	2.2288	0.022285
MTMR1	0.0059075	2.2286	0.022285
ATF2	0.0059096	2.2284	0.022285
MTR	0.0059125	2.2282	0.022285
TRA2A	0.0059145	2.2281	0.022285
RCC1	0.0059224	2.2275	0.022298
RHPN2	0.0059292	2.227	0.022307
GOT2	0.005943	2.226	0.022337
ACSS2	0.005954	2.2252	0.022337
PGRMC1	0.0059552	2.2251	0.022337
MRPL9	0.0059571	2.225	0.022337
CR381653.2	0.0059595	2.2248	0.022337
ULK2	0.0059745	2.2237	0.022376
SERINC5	0.0060039	2.2216	0.02247
LAMC1	0.0060121	2.221	0.022484
CIAO1	0.0060262	2.22	0.02252
RAB40B	0.0060315	2.2196	0.022522
GCNT3	0.0060488	2.2183	0.02257
IL6ST	0.006062	2.2174	0.022602
PYROXD2	0.0061072	2.2142	0.022729
QKI	0.0061111	2.2139	0.022729
APOBEC3C	0.0061138	2.2137	0.022729
ITPR2	0.0061151	2.2136	0.022729
MORF4L2	0.0061185	2.2134	0.022729
TXNRD1	0.0061562	2.2107	0.022849
ZNF618	0.0061624	2.2103	0.022849
CCDC107	0.0061648	2.2101	0.022849
AIFM1	0.0061736	2.2095	0.02286
SPC24	0.0061767	2.2092	0.02286
CALD1	0.0062238	2.2059	0.023004
NCBP1	0.0062249	2.2059	0.023004
RPL36	0.0062518	2.204	0.023086
FRAS1	0.0062798	2.2021	0.023173
COPRS	0.0063065	2.2002	0.023254
CCNB2	0.0063144	2.1997	0.023266
TRIQK	0.0063449	2.1976	0.023361
DDX3Y	0.0063927	2.1943	0.02352
NDC1	0.0064067	2.1934	0.023554
CALU	0.0064125	2.193	0.023558
RAB4A	0.0064254	2.1921	0.023588
TAPBPL	0.0064553	2.1901	0.023676
SBDSP1	0.0064589	2.1898	0.023676
ATP7B	0.0064832	2.1882	0.023748
MID1IP1	0.0064946	2.1874	0.023772
TMSB4Y	0.0065015	2.187	0.023777
BLCAP	0.0065055	2.1867	0.023777
HAX1	0.00652	2.1858	0.023813
ZNF358	0.0065312	2.185	0.02382
CTDSP2	0.0065314	2.185	0.02382
H2AFJ	0.0065459	2.184	0.023855
HNRNPA3	0.0065645	2.1828	0.023906
KLHDC2	0.0065716	2.1823	0.023914
BUD23	0.0065818	2.1817	0.023934
CDC45	0.0065967	2.1807	0.02397
NT5DC1	0.0066066	2.18	0.023989
BRAF	0.0066151	2.1795	0.023998
EPHA2	0.0066186	2.1792	0.023998
GEN1	0.0066484	2.1773	0.024088
ATPAF1	0.0066776	2.1754	0.024177
AFDN	0.0067491	2.1708	0.024418
RWDD1	0.0067797	2.1688	0.024501
UBE2G1	0.0067818	2.1687	0.024501
PSMD8	0.0068092	2.1669	0.024582
RAI14	0.0068335	2.1654	0.024652
TBC1D5	0.0068398	2.165	0.024657
AL021068.2	0.0068993	2.1612	0.024831
MRPL12	0.0069016	2.161	0.024831
NCKAP1	0.0069053	2.1608	0.024831
RPL13A	0.0069115	2.1604	0.024831
CDC42EP1	0.0069176	2.16	0.024831
PPIL3	0.0069178	2.16	0.024831
TUBB	0.0069284	2.1594	0.024851
RPE	0.0069742	2.1565	0.024997
AC006978.2	0.006987	2.1557	0.025005
MYO1D	0.00699	2.1555	0.025005
TM4SF4	0.0069914	2.1554	0.025005
DNAJB2	0.0070069	2.1545	0.025036
ERLIN2	0.0070099	2.1543	0.025036
RPGRIP1L	0.0070159	2.1539	0.025039
CEACAM1	0.0070308	2.153	0.025074
PECR	0.0070827	2.1498	0.025241
MXRA7	0.0071028	2.1486	0.025295
CYSTM1	0.0071226	2.1474	0.025347
METAP1	0.0071375	2.1465	0.025378
MRAS	0.0071413	2.1462	0.025378
ANKRD34B	0.007168	2.1446	0.025437
SHCBP1	0.0071681	2.1446	0.025437
WNT10A	0.0071829	2.1437	0.025468
LPGAT1	0.0071892	2.1433	0.025468
TMPO	0.0072035	2.1425	0.025468
ENO1	0.0072126	2.1419	0.025468
SND1	0.0072178	2.1416	0.025468
JUP	0.0072185	2.1416	0.025468
RAB3IP	0.0072211	2.1414	0.025468
SAP30L	0.0072225	2.1413	0.025468
SCD5	0.0072228	2.1413	0.025468
ZNF460	0.0072295	2.1409	0.025474
KLHL24	0.0072434	2.1401	0.025503
FUCA2	0.0072491	2.1397	0.025503
QSOX1	0.0072532	2.1395	0.025503
ST6GAL1	0.0072911	2.1372	0.025619
NFKB2	0.0073146	2.1358	0.025683
AGRN	0.0073403	2.1343	0.025755
C1RL	0.0073522	2.1336	0.025779
CTR9	0.007368	2.1327	0.025816
FGFR1	0.0073851	2.1316	0.025858
ZNF664	0.0073937	2.1311	0.02587
ESRRA	0.0074118	2.1301	0.025915
UROD	0.0074281	2.1291	0.025954
COLGALT1	0.0074363	2.1286	0.025965
WTAP	0.0074435	2.1282	0.025972
LLGL2	0.0074517	2.1277	0.025982
C19orf24	0.0075345	2.1229	0.026253
MRPL43	0.0075419	2.1225	0.02626
ATP13A2	0.0075818	2.1202	0.026369
SNX12	0.0075837	2.1201	0.026369
NEDD4L	0.0075921	2.1196	0.02638
NRCAM	0.0076095	2.1186	0.026422
IMPA1	0.007618	2.1182	0.026433
FGD6	0.0076463	2.1165	0.026507
TMEM9	0.0076537	2.1161	0.026507
NDUFA8	0.0076553	2.116	0.026507
EFCAB2	0.0076776	2.1148	0.026566
EEF1A1	0.0077107	2.1129	0.026662
PIGR	0.0077172	2.1125	0.026666
UPP1	0.0077423	2.1111	0.026734
ATP5F1E	0.0077599	2.1101	0.026777
PFKM	0.0077938	2.1082	0.026845
UQCR10	0.0077967	2.1081	0.026845
PIP4K2A	0.0077988	2.108	0.026845
TCF3	0.0078016	2.1078	0.026845
PDZK1	0.0078065	2.1075	0.026845
MCUR1	0.0078486	2.1052	0.026971
C5orf15	0.0079142	2.1016	0.027178
SLC37A1	0.0079525	2.0995	0.027291
PHB2	0.0079698	2.0986	0.027331
BRD8	0.0079757	2.0982	0.027333
TTC21B	0.0079816	2.0979	0.027334
UQCRQ	0.0079952	2.0972	0.027357
GSPT1	0.0079991	2.097	0.027357
ACOT7	0.0080504	2.0942	0.027513
SUCO	0.0080851	2.0923	0.027613
ATP6AP2	0.0081103	2.091	0.02768
PCMTD1	0.0081186	2.0905	0.02769
VAV2	0.0081324	2.0898	0.027701
ALDH7A1	0.0081329	2.0898	0.027701
ACY1	0.0081395	2.0894	0.027704
KNSTRN	0.0081522	2.0887	0.027728
CDH3	0.0081577	2.0884	0.027728
SYNE2	0.0081854	2.087	0.027804
ALDH1A2	0.0081948	2.0865	0.027817
NBEAL1	0.0082267	2.0848	0.027873
IVNS1ABP	0.0082293	2.0846	0.027873
TSPAN4	0.0082299	2.0846	0.027873
EPB41	0.0082337	2.0844	0.027873
FA2H	0.0082479	2.0837	0.027902
RHBDF2	0.0082748	2.0822	0.027965
YWHAE	0.0082776	2.0821	0.027965
PRKCI	0.0083031	2.0808	0.028032
MYO5C	0.0083204	2.0799	0.028071
NF2	0.0083366	2.079	0.028107
S100A1	0.0083631	2.0776	0.028178
KTN1	0.0083704	2.0773	0.028183
CCNB1	0.0083794	2.0768	0.028195
EIF2AK3	0.0083862	2.0764	0.028198
TCAIM	0.0084031	2.0756	0.028236
TMED2	0.0084559	2.0728	0.028395
MGAT3	0.0084633	2.0725	0.0284
ZPR1	0.0084751	2.0719	0.028421
PYGB	0.008483	2.0714	0.028428
RPL22L1	0.0085054	2.0703	0.028484
IFI44	0.0085228	2.0694	0.02849
USP25	0.0085277	2.0692	0.02849
ADAM15	0.0085289	2.0691	0.02849
ETS1	0.0085298	2.0691	0.02849
MRPS34	0.0085652	2.0673	0.028589
MICAL2	0.0085882	2.0661	0.028643
RBM39	0.0085941	2.0658	0.028643
C11orf24	0.0085986	2.0656	0.028643
FH	0.0086135	2.0648	0.028673
DCTN3	0.0086381	2.0636	0.028736
MMP24OS	0.0086621	2.0624	0.028797
PRDX2	0.0086765	2.0617	0.028826
CLIP2	0.0086841	2.0613	0.028831
EBNA1BP2	0.0086896	2.061	0.028831
UXS1	0.0086965	2.0607	0.028834
ARL1	0.008713	2.0598	0.028864
COX7A2	0.0087168	2.0596	0.028864
AC108463.1	0.0087407	2.0585	0.028924
ORC6	0.0087781	2.0566	0.029028
EMP3	0.0088504	2.053	0.029248
IWS1	0.0088789	2.0516	0.029323
CIT	0.0088961	2.0508	0.02936
PHF19	0.008909	2.0502	0.029381
IFT140	0.0089142	2.0499	0.029381
HBP1	0.0089511	2.0481	0.029483
DDX60	0.0089815	2.0467	0.029564
GLA	0.0089909	2.0462	0.029575
RACGAP1	0.0089972	2.0459	0.029576
TMEM109	0.0090118	2.0452	0.029605
SKP1	0.0090774	2.042	0.029801
H2AFY	0.0090929	2.0413	0.029832
C4orf33	0.0091047	2.0407	0.029851
CYS1	0.009145	2.0388	0.029964
NEU1	0.0092067	2.0359	0.030146
FSTL3	0.0092438	2.0341	0.030246
DCAF11	0.0092493	2.0339	0.030246
VPS51	0.0092656	2.0331	0.030278
NDUFA4	0.0092711	2.0329	0.030278
NDUFA10	0.0092954	2.0317	0.030338
AC068631.2	0.0093123	2.0309	0.030373
EIF4B	0.0093545	2.029	0.030477
CRYZ	0.0093577	2.0288	0.030477
MED15	0.0093627	2.0286	0.030477
UQCRB	0.0093825	2.0277	0.03052
STAT2	0.0093878	2.0274	0.03052
GRHPR	0.0094305	2.0255	0.030638
CPM	0.0094603	2.0241	0.030685
NDUFA12	0.0094613	2.024	0.030685
ERBB3	0.0094633	2.024	0.030685
FBLN1	0.0095087	2.0219	0.030812
MYOF	0.0095652	2.0193	0.030976
ORAI1	0.0095796	2.0187	0.031002
DZIP1	0.0096042	2.0175	0.031058
TOM1	0.0096093	2.0173	0.031058
KCNIP1	0.0096365	2.0161	0.031126
PBXIP1	0.0096534	2.0153	0.031154
SART1	0.0096623	2.0149	0.031154
PHF11	0.0096657	2.0148	0.031154
HYAL2	0.0096754	2.0143	0.031154
HDAC7	0.009677	2.0143	0.031154
PQBP1	0.0096825	2.014	0.031154
PAPSS1	0.0096896	2.0137	0.031156
C18orf25	0.0097349	2.0117	0.031282
SLC35F6	0.0097938	2.009	0.031421
SEZ6L2	0.0097958	2.009	0.031421
CDK5RAP2	0.009797	2.0089	0.031421
SPECC1	0.009804	2.0086	0.031423
DENND4C	0.0098163	2.0081	0.031442
SLC44A2	0.0098235	2.0077	0.031445
SUN2	0.0098312	2.0074	0.03145
PSMA6	0.0098441	2.0068	0.031471
BDH2	0.0098805	2.0052	0.031558
MRPS7	0.0098839	2.0051	0.031558
RPL34	0.0099046	2.0042	0.031604
SLC39A11	0.0099166	2.0036	0.031622
UQCC2	0.01	2	0.031868
SERPINB8	0.010013	1.9995	0.031887
CKS1B	0.010033	1.9986	0.031933
COX11	0.010059	1.9975	0.031994
LAMB3	0.010067	1.9971	0.031999
SMARCC1	0.010101	1.9956	0.032079
ST6GALNAC1	0.010105	1.9955	0.032079
KRT7	0.010114	1.9951	0.032087
KMT2C	0.010128	1.9945	0.032088
EPN1	0.010131	1.9944	0.032088
YTHDF2	0.010133	1.9943	0.032088
PTHLH	0.01014	1.9939	0.03209
NAT14	0.010178	1.9923	0.032188
SEC14L1	0.010225	1.9903	0.032317
LCN2	0.010237	1.9898	0.032333
TMEM183A	0.010269	1.9885	0.032402
ZNF121	0.010274	1.9883	0.032402
CCNL1	0.010279	1.9881	0.032402
TNS3	0.010286	1.9878	0.032402
TSPAN12	0.010291	1.9876	0.032402
SEMA3B	0.010318	1.9864	0.032468
SDC3	0.010341	1.9854	0.03252
EIF4A2	0.010351	1.985	0.032527
SLCO4C1	0.010361	1.9846	0.032527
MCFD2	0.010363	1.9845	0.032527
NCAPD2	0.010385	1.9836	0.032576
YY1	0.010403	1.9828	0.032612
PSMD4	0.010425	1.9819	0.032658
AC098826.2	0.010436	1.9815	0.032675
COMMD1	0.010479	1.9797	0.032787
HSP90B1	0.010504	1.9786	0.032846
CD58	0.010545	1.977	0.032952
CCT5	0.010555	1.9765	0.032964
MRPS5	0.010579	1.9755	0.033015
SCAF8	0.010585	1.9753	0.033015
RPS13	0.010609	1.9743	0.033071
LEPROT	0.010658	1.9723	0.033203
YPEL5	0.010676	1.9716	0.033239
CRIM1	0.010693	1.9709	0.033269
TMBIM6	0.010729	1.9694	0.033362
PCSK1N	0.010777	1.9675	0.033488
NDUFB8	0.010791	1.9669	0.033511
GRIN2B	0.010802	1.9665	0.033511
XPA	0.010804	1.9664	0.033511
AC270285.3	0.01083	1.9654	0.033571
RAD23A	0.010865	1.964	0.03364
PPARGC1A	0.010866	1.9639	0.03364
UBE2C	0.010896	1.9627	0.033712
PDCD5	0.010919	1.9618	0.033742
CAST	0.010919	1.9618	0.033742
BUB1	0.010932	1.9613	0.033763
DSTN	0.010967	1.9599	0.033849
INPPL1	0.010986	1.9592	0.033886
PRKACA	0.011072	1.9558	0.03413
CDK16	0.011103	1.9545	0.034206
OCIAD2	0.011124	1.9537	0.034249
MRPS9	0.011169	1.952	0.034367
NAALADL2	0.011192	1.9511	0.034417
DNM3	0.011208	1.9505	0.034444
FOS	0.011229	1.9497	0.034486
FSCN1	0.011237	1.9493	0.034492
AP2A2	0.01127	1.9481	0.03457
ZC3HAV1	0.011312	1.9465	0.034664
AC256309.2	0.011314	1.9464	0.034664
TMEM189	0.011336	1.9455	0.03471
NDUFAF4	0.011347	1.9451	0.034722
DYRK2	0.011407	1.9428	0.034885
ELOVL1	0.011442	1.9415	0.034968
TACSTD2	0.011451	1.9412	0.034974
SRSF2	0.011488	1.9398	0.035067
ZMYND11	0.011498	1.9394	0.035077
SCNM1	0.01155	1.9374	0.035193
GAS2L3	0.01155	1.9374	0.035193
BCOR	0.011585	1.9361	0.035276
EMC4	0.011599	1.9356	0.035298
CCAR1	0.011612	1.9351	0.035305
MT-CO2	0.011621	1.9347	0.035305
COX6B1	0.011623	1.9347	0.035305
SLC25A36	0.011634	1.9343	0.035319
SMC4	0.011716	1.9312	0.035546
PCNA	0.01173	1.9307	0.035555
NDUFS6	0.011733	1.9306	0.035555
MTX2	0.011772	1.9292	0.03565
RNF5	0.0118	1.9281	0.035692
HDAC1	0.011803	1.928	0.035692
SMIM19	0.011807	1.9279	0.035692
IPO11	0.011847	1.9264	0.03579
COA4	0.011864	1.9258	0.035821
DERA	0.011913	1.924	0.035949
TCTN1	0.011952	1.9226	0.036043
SLC45A4	0.011976	1.9217	0.036095
SH3GLB2	0.012013	1.9203	0.036158
CAPN2	0.012018	1.9202	0.036158
EMC6	0.012019	1.9201	0.036158
STRN3	0.01205	1.919	0.036229
TRA2B	0.012072	1.9182	0.036273
IMMT	0.012094	1.9174	0.03632
TRPM7	0.012131	1.9161	0.036407
GRN	0.012152	1.9153	0.036449
GRB10	0.01216	1.9151	0.036451
FPGS	0.012172	1.9147	0.036464
NOP2	0.012193	1.9139	0.036488
TMEM50A	0.012194	1.9138	0.036488
DPM3	0.012208	1.9133	0.036508
SCARB2	0.012223	1.9128	0.036532
EPC2	0.012236	1.9124	0.036536
GDE1	0.01224	1.9122	0.036536
ZFP36L1	0.012311	1.9097	0.036726
RPL6	0.012342	1.9086	0.036791
YIPF5	0.012347	1.9084	0.036791
TRIM16	0.012382	1.9072	0.036865
PRKCSH	0.012387	1.907	0.036865
SOD2	0.012478	1.9039	0.037114
AK1	0.012494	1.9033	0.03714
ATP6V1F	0.012515	1.9026	0.037179
INPP4B	0.012537	1.9018	0.037216
GPX4	0.012542	1.9016	0.037216
TPM3	0.012561	1.901	0.03725
GBP2	0.012601	1.8996	0.037347
PARP14	0.012611	1.8992	0.037355
HNRNPL	0.012623	1.8988	0.037368
CDH16	0.012632	1.8985	0.037373
FANCD2	0.012652	1.8978	0.037411
PDHA1	0.012679	1.8969	0.037468
SNRNP200	0.012711	1.8958	0.037539
SFXN1	0.012767	1.8939	0.037683
ATG4B	0.012789	1.8932	0.03771
MT-CO1	0.012797	1.8929	0.03771
ZBTB44	0.012799	1.8928	0.03771
BTBD2	0.012822	1.892	0.03775
NDUFS7	0.012827	1.8919	0.03775
EIF3F	0.012844	1.8913	0.037777
TTC31	0.012895	1.8896	0.037904
ACTL6A	0.012942	1.888	0.038021
SLCO4A1	0.013124	1.8819	0.038531
LAD1	0.013185	1.8799	0.038674
ORMDL1	0.013188	1.8798	0.038674
SLC25A29	0.013221	1.8787	0.038731
TMEM14B	0.013223	1.8787	0.038731
CHCHD1	0.013254	1.8777	0.0388
BLVRB	0.013308	1.8759	0.038935
C19orf53	0.01338	1.8736	0.039121
IFI35	0.013405	1.8727	0.039136
ZDHHC2	0.013408	1.8726	0.039136
CXCL16	0.013408	1.8726	0.039136
MTF2	0.013423	1.8721	0.039158
SMOX	0.013487	1.8701	0.03932
PRUNE2	0.013508	1.8694	0.039359
PIGU	0.013565	1.8676	0.039485
MTSS1	0.013567	1.8675	0.039485
DDT	0.013609	1.8662	0.039584
SPATA13	0.013684	1.8638	0.03978
CCDC14	0.013703	1.8632	0.039811
PLEC	0.013812	1.8597	0.040086
AHR	0.013814	1.8597	0.040086
CYP27A1	0.013833	1.8591	0.040105
VPS13C	0.013836	1.859	0.040105
LRBA	0.013937	1.8558	0.040374
SLC25A24	0.013953	1.8553	0.040397
EPB41L2	0.013996	1.854	0.040498
PIP4K2C	0.01402	1.8533	0.040543
EVC	0.014031	1.8529	0.040551
GSDMD	0.014049	1.8524	0.040551
KLF5	0.014052	1.8523	0.040551
SDC4	0.014056	1.8521	0.040551
UBE2E3	0.014063	1.8519	0.040551
NIPSNAP1	0.014127	1.85	0.040711
SUPT16H	0.014143	1.8495	0.040733
ATP5PO	0.014179	1.8484	0.040814
PPCS	0.014205	1.8476	0.040867
F3	0.014214	1.8473	0.040867
LSM8	0.014262	1.8458	0.040984
ZHX3	0.014276	1.8454	0.040999
TEAD1	0.014307	1.8445	0.041064
ARGLU1	0.014323	1.844	0.041077
TIMM13	0.014328	1.8438	0.041077
ISG20	0.014356	1.843	0.041133
HOXD10	0.014379	1.8423	0.041178
BMP4	0.014388	1.842	0.04118
KIAA1328	0.014431	1.8407	0.04125
RPS8	0.014434	1.8406	0.04125
ACIN1	0.014437	1.8405	0.04125
ANP32B	0.014446	1.8403	0.04125
TYMS	0.01448	1.8392	0.041325
IRX5	0.014562	1.8368	0.041535
MACF1	0.014592	1.8359	0.041597
TCF12	0.014672	1.8335	0.041801
LPIN1	0.014703	1.8326	0.041865
DRAM2	0.014713	1.8323	0.041871
SF3B5	0.014789	1.8301	0.042062
CD46	0.014804	1.8296	0.04208
CTDNEP1	0.014898	1.8269	0.042324
2023-03-06	0.014916	1.8264	0.042351
COASY	0.014947	1.8254	0.042415
PSME2	0.014995	1.8241	0.042526
MRPL36	0.015059	1.8222	0.042686
PSMD2	0.015105	1.8209	0.042792
RBM3	0.015192	1.8184	0.043013
CNIH4	0.015218	1.8176	0.043054
EBPL	0.015234	1.8172	0.043054
NDUFAB1	0.015244	1.8169	0.043054
ARFGAP1	0.015249	1.8168	0.043054
YIPF3	0.01525	1.8167	0.043054
M6PR	0.015291	1.8156	0.043097
ST13	0.015299	1.8153	0.043097
REXO2	0.015306	1.8151	0.043097
HIGD2A	0.015307	1.8151	0.043097
PTPRM	0.01531	1.815	0.043097
SEMA3D	0.015317	1.8148	0.043097
KDELR2	0.015407	1.8123	0.043296
PLCD3	0.015407	1.8123	0.043296
LIPA	0.015413	1.8121	0.043296
CALM2	0.015464	1.8107	0.043415
ELMSAN1	0.015486	1.8101	0.043452
REV1	0.015542	1.8085	0.043572
CCNG2	0.01555	1.8083	0.043572
PDZD8	0.015557	1.8081	0.043572
VASP	0.015564	1.8079	0.043572
DEFB1	0.015581	1.8074	0.043596
SHMT1	0.015605	1.8067	0.043618
PUM3	0.015606	1.8067	0.043618
ITGB8	0.015642	1.8057	0.043692
RFC4	0.015684	1.8045	0.043785
DDA1	0.015708	1.8039	0.043829
SPATS2	0.015724	1.8034	0.043845
PA2G4	0.015732	1.8032	0.043845
BUB1B	0.015758	1.8025	0.043895
PPP1CA	0.015809	1.8011	0.044012
SIGMAR1	0.015836	1.8003	0.044036
PNPT1	0.015843	1.8002	0.044036
TMEM127	0.015844	1.8001	0.044036
RPS7	0.01592	1.7981	0.044205
HMGCR	0.015923	1.798	0.044205
LSS	0.015935	1.7977	0.044214
AGBL5	0.015944	1.7974	0.044214
TSTD1	0.01596	1.797	0.044234
TMBIM1	0.015981	1.7964	0.044246
CDC42SE2	0.015985	1.7963	0.044246
TAPBP	0.015991	1.7961	0.044246
RPS27	0.016023	1.7952	0.044276
CYC1	0.016024	1.7952	0.044276
RNASEH2A	0.016028	1.7951	0.044276
SUMO3	0.016086	1.7935	0.044413
ZNF544	0.016106	1.793	0.044444
NIPSNAP2	0.01615	1.7918	0.044519
RBMS1	0.016152	1.7918	0.044519
SERF2	0.016171	1.7913	0.044548
PPIP5K2	0.016204	1.7904	0.044614
ACADM	0.016238	1.7895	0.044684
LMBRD1	0.016253	1.7891	0.044695
DAZAP2	0.016264	1.7888	0.044695
VAMP8	0.016275	1.7885	0.044695
FAM49B	0.016285	1.7882	0.044695
DLG3	0.016287	1.7882	0.044695
CDC37	0.016362	1.7862	0.044872
PLCG1	0.016369	1.786	0.044872
GNPTAB	0.01639	1.7854	0.044904
ADAR	0.016402	1.7851	0.044912
NDUFS3	0.016413	1.7848	0.044917
PROM1	0.016456	1.7837	0.045011
TAF1D	0.016511	1.7822	0.045123
SYNCRIP	0.016515	1.7821	0.045123
MBOAT2	0.01657	1.7807	0.045248
NDUFS2	0.016583	1.7803	0.045259
AHCYL1	0.016609	1.7796	0.045306
NFYC	0.016649	1.7786	0.045391
SKAP2	0.016706	1.7771	0.045504
RSPRY1	0.016709	1.7771	0.045504
GNPDA1	0.016727	1.7766	0.045511
SNU13	0.016731	1.7765	0.045511
HOOK2	0.016739	1.7763	0.045511
VDAC3	0.016753	1.7759	0.045525
SDHAF3	0.016777	1.7753	0.045566
ACADL	0.016864	1.773	0.045777
METTL7A	0.016876	1.7727	0.045784
HSPE1	0.01703	1.7688	0.046136
NFE2L2	0.017039	1.7686	0.046136
SOX17	0.01704	1.7685	0.046136
BRI3	0.017043	1.7685	0.046136
RP1	0.017063	1.7679	0.046167
STX3	0.017087	1.7673	0.046206
EFCAB13	0.017107	1.7668	0.046235
CPNE2	0.01714	1.766	0.0463
SEMA4B	0.017158	1.7655	0.046311
COL17A1	0.017163	1.7654	0.046311
PTPRU	0.017186	1.7648	0.046349
XRCC1	0.017221	1.7639	0.046419
MGLL	0.0173	1.7619	0.046582
EIF4A1	0.017307	1.7618	0.046582
RPL18A	0.017318	1.7615	0.046582
TAP2	0.017319	1.7615	0.046582
TM9SF1	0.017379	1.76	0.046717
LGALS9	0.017436	1.7586	0.046839
ZNF330	0.017443	1.7584	0.046839
PPP1CC	0.017478	1.7575	0.046908
SAFB2	0.017511	1.7567	0.046923
RALGDS	0.017512	1.7567	0.046923
CD82	0.01752	1.7565	0.046923
PLEKHG3	0.017521	1.7564	0.046923
RYK	0.017542	1.7559	0.046933
HSPD1	0.017544	1.7559	0.046933
FAM160A1	0.017582	1.7549	0.04701
WLS	0.017617	1.7541	0.04708
TRIR	0.017667	1.7528	0.047171
RAB5B	0.017671	1.7527	0.047171
ZFAND6	0.01768	1.7525	0.047171
CIB1	0.017764	1.7505	0.04737
MLLT3	0.017824	1.749	0.047481
PBK	0.017824	1.749	0.047481
TK1	0.017834	1.7487	0.047482
VPS28	0.01794	1.7462	0.047737
NDUFS8	0.017981	1.7452	0.047808
PSTPIP2	0.017986	1.7451	0.047808
PLCB4	0.018028	1.7441	0.047894
PSENEN	0.018037	1.7438	0.047894
GON4L	0.018055	1.7434	0.047916
HS6ST1	0.018072	1.743	0.047937
CDKN3	0.018108	1.7421	0.047981
DIXDC1	0.018112	1.742	0.047981
PPA1	0.018118	1.7419	0.047981
PBX1	0.018247	1.7388	0.048299
ALG3	0.018379	1.7357	0.048621
SULT1C2	0.018509	1.7326	0.048939
NDUFB4	0.018549	1.7317	0.049021
LIMK2	0.018589	1.7308	0.049098
ETV5	0.018605	1.7304	0.049116
CAMK2N1	0.018669	1.7289	0.049257
SRSF10	0.018678	1.7287	0.049257
TXNDC15	0.018736	1.7273	0.049382
ERCC6L2	0.018753	1.7269	0.049403
AKNA	0.018819	1.7254	0.04955
NIPA2	0.018923	1.723	0.049796
HIST1H2BN	0.019017	1.7209	0.049995
PAK4	0.019018	1.7208	0.049995
P3H2	0.019063	1.7198	0.050088
ZNF248	0.019085	1.7193	0.050094
NTN4	0.019086	1.7193	0.050094
FCHO2	0.019163	1.7175	0.05027
OVCA2	0.019194	1.7168	0.050298
CDCA2	0.019194	1.7168	0.050298
OGFOD1	0.019205	1.7166	0.050301
PSMD14	0.019356	1.7132	0.050649
HK1	0.019358	1.7131	0.050649
PLCXD2	0.019375	1.7127	0.050668
KRTCAP2	0.019395	1.7123	0.050692
WDR46	0.019441	1.7113	0.050786
PML	0.019475	1.7105	0.050849
MAP3K1	0.019495	1.7101	0.050873
WEE1	0.019589	1.708	0.051092
RND3	0.019601	1.7077	0.051098
NECTIN2	0.019645	1.7067	0.051171
ZNF28	0.019655	1.7065	0.051171
DST	0.01966	1.7064	0.051171
LINC00674	0.019746	1.7045	0.051361
GCNT1	0.019754	1.7044	0.051361
EPDR1	0.019791	1.7035	0.051431
AREL1	0.019833	1.7026	0.051515
ADAM9	0.019866	1.7019	0.051568
HSPG2	0.019874	1.7017	0.051568
MITF	0.019911	1.7009	0.051609
PFKP	0.019919	1.7007	0.051609
SLC41A2	0.019921	1.7007	0.051609
UBA3	0.019958	1.6999	0.051678
SMIM26	0.019971	1.6996	0.051684
TXNL4A	0.020106	1.6967	0.052007
CYB5R1	0.020159	1.6955	0.052117
PSMD1	0.020198	1.6947	0.052192
CKS2	0.020217	1.6943	0.052213
SERINC2	0.020241	1.6938	0.052249
PDK2	0.020267	1.6932	0.052289
SHTN1	0.020284	1.6928	0.052305
EFNA5	0.020301	1.6925	0.052322
FADS3	0.020331	1.6918	0.052372
CHEK2	0.020372	1.691	0.052451
CITED4	0.020383	1.6907	0.052452
PPIB	0.020423	1.6899	0.052529
TMEM256	0.020453	1.6892	0.052573
ARHGAP17	0.020462	1.6891	0.052573
COQ4	0.0205	1.6882	0.052646
RFC2	0.020517	1.6879	0.052661
GPD2	0.020576	1.6866	0.052786
MT-ND3	0.02061	1.6859	0.052845
CIC	0.020641	1.6853	0.052897
PPP2R2A	0.020683	1.6844	0.052979
TES	0.020725	1.6835	0.053035
NPC1	0.020726	1.6835	0.053035
2023-09-09	0.020737	1.6832	0.053037
YWHAB	0.020829	1.6813	0.053234
SLC20A1	0.020836	1.6812	0.053234
SH3BGRL	0.020924	1.6794	0.053432
SGK1	0.020937	1.6791	0.053439
SLC25A3	0.02096	1.6786	0.053459
AC132008.2	0.020967	1.6785	0.053459
LNPK	0.021024	1.6773	0.053577
ANKRD44	0.021037	1.677	0.053583
LMBRD2	0.021068	1.6764	0.053602
BECN1	0.021085	1.676	0.053602
TANC1	0.021087	1.676	0.053602
GLOD4	0.021089	1.6759	0.053602
CEACAM5	0.021098	1.6758	0.053602
NISCH	0.021195	1.6738	0.053821
RPL39	0.021238	1.6729	0.0539
DDX39B	0.021247	1.6727	0.0539
PLXNA3	0.021408	1.6694	0.054262
DAB2	0.021412	1.6693	0.054262
SRC	0.021467	1.6682	0.054375
ATP5MC2	0.021494	1.6677	0.054414
TLK1	0.021524	1.6671	0.054425
TMC5	0.021529	1.667	0.054425
TPI1	0.021531	1.6669	0.054425
DTL	0.021655	1.6644	0.054712
KITLG	0.021712	1.6633	0.054828
TNFRSF12A	0.021744	1.6627	0.054876
HSBP1	0.021761	1.6623	0.054876
MKLN1	0.021764	1.6623	0.054876
RPL31	0.021943	1.6587	0.055301
RPL19	0.021962	1.6583	0.055319
KRT19	0.021985	1.6579	0.055329
MET	0.021988	1.6578	0.055329
NIFK	0.022052	1.6566	0.055462
PHPT1	0.022072	1.6562	0.055465
PARP1	0.022075	1.6561	0.055465
CS	0.022088	1.6558	0.055469
PCLAF	0.02217	1.6542	0.055648
PLA2G16	0.022186	1.6539	0.055658
FAHD1	0.022197	1.6537	0.055658
FBLIM1	0.022327	1.6512	0.055958
CTPS1	0.022365	1.6504	0.056024
ITGB2	0.022448	1.6488	0.056205
DGCR2	0.022476	1.6483	0.056245
MEMO1	0.022498	1.6479	0.056272
[truncated: 458 more rows]
