# Supplementary material for: Effect of Long-Term Cisplatin Exposure on the Proliferative Potential of Immortalized Renal Progenitor Cells
Source: Int J Mol Sci. 2024 Nov 22;25(23):12553. doi: 10.3390/ijms252312553 (PMC11640886; doi:10.3390/ijms252312553)
Supplement: Supplementary file 1 [file ijms-25-12553-s001.zip › Table S2.xlsx]

## Sheet: Table 2
REACTOMES				P53 GENES PANTHER		INTEGRIN GENES PANTHER	DAVID
Pathway (Up and Down Genes)
Pathway	p-value 1	FDR	Gene Symbol	Gene Name	Gene Symbol	Gene Name	Annotation Cluster	Enrichment Score	Category	P_Value
RHO GTPases Activate Formins	1.06e-06	0.00204	CCNB1	G2 mitotic-specific cyclin-B1	ACTA1	Actin, alpha skeletal muscle	Annotation Cluster 1	7.64	Up and Down Genes
Post-translational protein phosphorylation	6.79e-06	0.00449	FAS	Tumor necrosis factor receptor superfamily member 6	COL10A1	Collagen alpha-1(X) chain	Mitosis		8.1e-14	8.9e-12
Separation of Sister Chromatids	6.98e-06	0.00449	PMAIP1	Phorbol-12-myristate-13-acetate-induced protein 1	RND2	Rho-related GTP-binding protein RhoN	Cell cycle		9.8e-12	5.4e-10
Microtubule-dependent trafficking of connexons from Golgi to the plasma membrane	1.24e-05	0.00597	AIFM2	Ferroptosis suppressor protein 1	COL6A2	Collagen alpha-2(VI) chain	Cell division		1.1e-11	3e-08
Transport of connexons to the plasma membrane	1.64e-05	0.00634	SERPINB5	Serpin B5	COL4A4	Collagen alpha-4(IV) chain	Cell division		2.7e-11	1e-09
Laminin interactions	3.83e-05	0.0123	CDK2	Cyclin-dependent kinase 2	LAMB3	Laminin subunit beta-3	Mitotic spindle assembly checkpoint signaling		3e-07	0.00016
Condensation of Prometaphase Chromosomes	0.000177	0.0428	PPP2CB	Serine threonine-protein phosphatase 2A catalytic subunit beta isoform	ITGA4	Integrin alpha-4	Kinetochore		7.5e-06	0.00016
Anchoring fibril formation	0.000177	0.0428	SIAH1	E3 ubiquitin-protein ligase SIAH1	COL14A1	Collagen alpha-1(XIV) chain	Centromere		1.2e-05	0.00018
Formation of ATP by chemiosmotic coupling	0.000237	0.0506	TP73	Tumor protein p73	COL6A1	Collagen alpha-1(VI) chain	Kinetochore		1.7e-05	0.00054
Formation of tubulin folding intermediates by CCT/TriC	0.000614	0.102	BAX	Apoptosis regulator BAX	ACTG2	Actin, gamma-enteric smooth muscle	Chromosome		0.016	0.046
Resolution of Sister Chromatid Cohesion	0.00063	0.102	EBBP	CREB-binding protein	DOCK1	Dedicator of cytokinesis protein 1
EML4 and NUDC in mitotic spindle formation	0.000638	0.102	GTSE1	G2 and S phase-expressed protein 1	RHOA	Transforming protein RhoA	Annotation Cluster 2	5.89	Up and Down Genes
RHOB GTPase cycle	0.00118	0.175	PDPK1	3-phosphoinositide-dependent protein kinase 1	COL4A1	Collagen alpha-1(IV) chain	Integrin binding		2.2e-10	1.6e-07
Mitotic Prometaphase	0.00135	0.185	SUMO4	Small ubiquitin-related modifier 4	CDC42	Cell division control protein 42 homolog	Focal adhesion		6.5e-09	1.9e-06
Defective pyroptosis	0.00194	0.236	PPP2CA	Serine threonine-protein phosphatase 2A catalytic subunit alpha isoform	ITGA2	Integrin alpha-2	ECM-receptor interaction		1.8e-08	2.7e-06
Recruitment of NuMA to mitotic centrosomes	0.00197	0.236	GADD45A	Growth arrest and DNA damage-inducible protein GADD45 alpha	COL9A1	Collagen alpha-1(IX) chain	Cell adhesion		3.2e-07	8.7e-06
Prefoldin mediated transfer of substrate to CCT/TriC	0.00327	0.365	SUMO1	Small ubiquitin-related modifier 1	ABL1	Tyrosine-protein kinase ABL1	Cell adhesion		2.3e-06	0.00077
AURKA Activation by TPX2	0.00341	0.365	SUMO2	Small ubiquitin-related modifier 2	COL4A2	Collagen alpha-2(IV) chain	Human papillomavirus infection		8.3e-06	0.00025
PRC2 methylates histones and DNA	0.0037	0.374	CCNE1	G1 S-specific cyclin-E1	MAP3K1	Mitogen-activated protein kinase kinase kinase 1	PI3K-Akt signaling pathway		9.8e-05	0.0017
FGFR2 ligand binding and activation	0.00432	0.415	CDK5	Cyclin-dependent kinase 5	RAP2C	Ras-related protein Rap-2c	Small cell lung cancer		0.00018	0.0025
			CDK1	Cyclin-dependent kinase 1	MEGF11	Multiple epidermal growth factor-like domains protein 11	Pathways in cancer		0.0036	0.026
Pathway (Up Genes)			PTEN	Phosphatidylinositol 3,4,5-trisphosphate 3-phosphatase and dual-specificity protein phosphatase	LAMA5	Laminin subunit alpha-5
Pathway	p-value 1	p-value 2	PPM1D	Protein phosphatase 1D	ARL1	ADP-ribosylation factor-like protein 1	Annotation Cluster 3	4.83	Up and Down Genes
RHO GTPases Activate Formins	1.45e-08	2.55e-05	APAF1	Apoptotic protease-activating factor 1	COL8A1	Collagen alpha-1(VIII) chain	Extracellular region		3.7e-07	2.9e-05
Separation of Sister Chromatids	3.03e-08	2.66e-05	CDC25C	M-phase inducer phosphatase 3	BCAR1	Breast cancer anti-estrogen resistance protein 1	Secreted		2.7e-05	0.0003
Post-translational protein phosphorylation	1.19e-07	7e-05	CDKN2D	Cyclin-dependent kinase 4 inhibitor D	COL3A1	Collagen alpha-1(III) chain	Extracellular space		0.00033	0.0053
Microtubule-dependent trafficking of connexons from Golgi to the plasma membrane	1.46e-06	0.00064	IGFBP3	Insulin-like growth factor-binding protein 3	RAC3	Ras-related C3 botulinum toxin substrate 3
Transport of connexons to the plasma membrane	1.95e-06	0.000683	AKT1	RAC-alpha serine threonine-protein kinase	ELMO1	Engulfment and cell motility protein 1	Annotation Cluster 4	4.55	Up and Down Genes
Resolution of Sister Chromatid Cohesion	5.55e-06	0.00162	PIK3C2B	Phosphatidylinositol 4-phosphate 3-kinase C2 domain-containing subunit beta	MAP2K2	Dual specificity mitogen-activated protein kinase kinase 2	Humanin		8.8e-06	0.0046
Mitotic Prometaphase	7.69e-06	0.00193	SERPINE1	Plasminogen activator inhibitor 1	SHC1	SHC-transforming protein 1	Receptor antagonist activity		3.1e-05	0.0058
EML4 and NUDC in mitotic spindle formation	1e-05	0.002	KAT2B	Histone acetyltransferase KAT2B	ACTBL2	Beta-actin-like protein 2	Negative regulation of execution phase of apoptosis		8.4e-05	0.01
Condensation of Prometaphase Chromosomes 1	3.81e-05	0.00743	PDPK2P	Putative 3-phosphoinositide-dependent protein kinase 2	COL20A1	Collagen alpha-1(XX) chain
Formation of tubulin folding intermediates by CCT/TriC	0.000107	0.0187	TNFRSF10A	Tumor necrosis factor receptor superfamily member 10A	LAMC3	Laminin subunit gamma-3	Annotation Cluster 5	4.47	Up and Down Genes
Recruitment of NuMA to mitotic centrosomes	0.00016	0.0255	HMGB1P1	Putative high mobility group protein B1-like 1	COL6A6	Collagen alpha-6(VI) chain	Parkinson disease		1.5e-07	1.1e-05
Laminin interactions	0.000283	0.0413	CDC25A	M-phase inducer phosphatase 1	RHOB	Rho-related GTP-binding protein RhoB	Alzheimer disease		3.1e-07	1.8e-05
AURKA Activation by TPX2	0.000357	0.0482	CHEK2	Serine threonine-protein kinase Chk2	ITGAL	Integrin alpha-L	Prion disease		3e-06	0.00011
Amplification of signal from unattached kinetochores via a MAD2 inhibitory signal	0.000532	0.0623	ZMAT3	Zinc finger matrin-type protein 3	MAP2K3	Dual specificity mitogen-activated protein kinase kinase 3	Mitochondrial inner membrane		5.2e-06	0.0002
Amplification of signal from the kinetochores	0.000532	0.0623	PIK3R5	Phosphoinositide 3-kinase regulatory subunit 5	ACTN1	Alpha-actinin-1	Huntington disease		7.1e-06	0.00023
Prefoldin mediated transfer of substrate to CCT/TriC	0.000781	0.0851	CCNG1	Cyclin-G1	LAMA1	Laminin subunit alpha-1	Diabetic cardiomyopathy		3.1e-05	0.00077
FGFR2 ligand binding and activation	0.00105	0.103	SIN3A	Paired amphipathic helix protein Sin3a	FLNB	Filamin-B	Chemical carcinogenesis - reactive oxygen species		3.8e-05	0.0008
APC/C	0.00112	0.103	PIK3CA	Phosphatidylinositol 4,5-bisphosphate 3-kinase catalytic subunit alpha isoform	ARHGAP26	Rho GTPase-activating protein 26	Mitochondrion inner membrane		9.8e-05	0.00072
mediated degradation of mitotic proteins			CDKN2A	Cyclin-dependent kinase inhibitor 2A	ARPC1B	Actin-related protein 2/3 complex subunit 1B	Pathways of neurodegeneration - multiple diseases		0.00082	0.0076
RHO GTPases activate IQGAPs	0.00112	0.103	E2F3	Transcription factor E2F3	TLN1	Talin-1	Thermogenesis		0.0015	0.012
SHC-mediated cascade	0.00138	0.119	TNFRSF10B	Tumor necrosis factor receptor superfamily member 10B	SOS2	Son of sevenless homolog 2	Oxidative phosphorylation		0.0016	0.013
			MDM2	E3 ubiquitin-protein ligase Mdm2	NTN5	Netrin-5	Amyotrophic lateral sclerosis		0.0019	0.015
Pathway (Down Genes)			SFN	14-3-3 protein sigma	RAP1A	Ras-related protein Rap-1A
Pathway	p-value 1	p-value 2	SUMO3	Small ubiquitin-related modifier 3	PTK2B	Protein-tyrosine kinase 2-beta	Genes UP	9.1	Genes UP
Attenuation phase	7.08e-06	0.00931	RRM2	Ribonucleoside-diphosphate reductase subunit M2	MAP3K3	Mitogen-activated protein kinase kinase kinase 3	Mitosis		1.5e-15	1.2e-13
HSF1-dependent transactivation	2.52e-05	0.0166	ATR	Serine threonine-protein kinase ATR	ITGB8	Integrin beta-8	Cell division		7.3e-14	1.6e-10
Malate-aspartate shuttle	5.48e-05	0.024	PIK3CG	Phosphatidylinositol 4,5-bisphosphate 3-kinase catalytic subunit gamma isoform	ITGA3	Integrin alpha-3	Cell division		1.5e-13	4e-12
Formation of ATP by chemiosmotic coupling	0.000107	0.0352	PERP	p53 apoptosis effector related to PMP-22			Mitotic spindle assembly checkpoint signaling		1.8e-08	1e-05
Defective pyroptosis	0.000143	0.0377	TPTE2	Phosphatidylinositol 3,4,5-trisphosphate 3-phosphatase			Kinetochore		1.9e-07	2.8e-06
Vpr-mediated induction of apoptosis by mitochondrial outer membrane permeabilization	0.0007	0.153	TNFRSF10D	Tumor necrosis factor receptor superfamily member 10D			Centromere		2e-07	2.8e-06
Complex IV assembly	0.0022	0.413	CDKN1A	Cyclin-dependent kinase inhibitor 1			Kinetochore		1.5e-06	4.2e-05
RNA Polymerase I Promoter Opening	0.00551	0.817	MTA2	Metastasis-associated protein MTA2			Chromosome segregation		5.2e-06	0.00087
Recognition and association of DNA glycosylase with site containing an affected purine	0.00729	0.817	PIK3R1	Phosphatidylinositol 3-kinase regulatory subunit alpha			Chromosome		0.00016	0.00074
Aerobic respiration and respiratory electron transport	0.00815	0.7	TPTE	Putative tyrosine-protein phosphatase TPTE
PRC2 methylates histones and DNA	0.0083	0.817	PIK3C2A	Phosphatidylinositol 4-phosphate 3-kinase C2 domain-containing subunit alpha			Annotation Cluster 2	7.35	Genes UP
Cleavage of the damaged purine	0.00883	0.817	PIK3C2G	Phosphatidylinositol 3-kinase C2 domain-containing subunit gamma			Extracellular region		6.9e-10	6.9e-08
Biogenic amines are oxidatively deaminated to aldehydes by MAOA and MAOB	0.00919	0.817	ATM	Serine-protein kinase ATM			Secreted		1.1e-07	2.8e-06
Anchoring fibril formation	0.00919	0.817	TP63	Tumor protein 63			Extracellular space		1.2e-06	3.7e-05
Mitochondrial protein import	0.00957	0.817	ADGRB2	Adhesion G protein-coupled receptor B2
Regulation of endogenous retroelements by the Human Silencing Hub (HUSH) complex	0.0105	0.817	GADD45B	Growth arrest and DNA damage-inducible protein GADD45 beta			Annotation Cluster 3	5.64	Genes UP
Depurination	0.0112	0.817	PIK3CB	Phosphatidylinositol 4,5-bisphosphate 3-kinase catalytic subunit beta isoform			CARBOHYD		2e-08	4.5e-05
Cleavage of the damaged pyrimidine	0.0124	0.817	EP300	Histone acetyltransferase p300			(GlcNAc...) asparagine
HSF1 activation	0.0131	0.817	ADGRB3	Adhesion G protein-coupled receptor B3			Signal		2.5e-08	5.9e-07
Adenylate cyclase inhibitory pathway	0.0144	0.817	PIK3R3	Phosphatidylinositol 3-kinase regulatory subunit gamma			Disulfide bond		8.5e-05	0.0012
			CD82	CD82 antigen			Glycoprotein		0.00063	0.0046
			PML	Protein PML
			HDAC2	Histone deacetylase 2			Annotation Cluster 4	5.37	Genes UP
			MDM4	Protein Mdm4			Humanin		1.4e-06	0.00034
			SIRT1	NAD-dependent protein deacetylase sirtuin-1			Receptor antagonist activity		3.6e-06	0.00049
			THBS1	Thrombospondin-1			Negative regulation of execution phase of apoptosis		1.5e-05	0.0018
			DDB2	DNA damage-binding protein 2
			TRAF2	TNF receptor-associated factor 2			Annotation Cluster 5	3.55	Genes UP
			HMGB1	High mobility group protein B1			Phagosome		1.3e-09	3.1e-07
			PIK3CD	Phosphatidylinositol 4,5-bisphosphate 3-kinase catalytic subunit delta isoform			MHC class II protein complex		8.2e-08	4.7e-06
			ADGRB1	Adhesion G protein-coupled receptor B1			Antigen processing and presentation of peptide or polysaccharide antigen via MHC class II		4.7e-07	7.1e-06
			CDKN2B	Cyclin-dependent kinase 4 inhibitor B			Lumenal side of endoplasmic reticulum membrane		7.4e-07	2.7e-05
			HDAC1	Histone deacetylase 1			Ig/MHC_CS		1e-06	0.00034
			AKT3	RAC-gamma serine threonine-protein kinase			DOMAIN		1.9e-06	0.00083
			KAT6B	Histone acetyltransferase KAT6B			C1-type
			TP53	Cellular tumor antigen p53			ER to Golgi transport vesicle membrane		2.7e-06	6.6e-05
			WRN	Bifunctional 3'-5' exonuclease ATP-dependent helicase WRN			Peptide antigen assembly with MHC class II protein complex		3.3e-06	0.00061
			AKT2	RAC-beta serine threonine-protein kinase			MHC class II protein complex binding		3.6e-06	0.00049
			PIK3C3	Phosphatidylinositol 3-kinase catalytic subunit type 3			Toxoplasmosis		5.2e-06	0.00022
			GADD45G	Growth arrest and DNA damage-inducible protein GADD45 gamma			Antigen processing and presentation		5.6e-06	0.00089
			PIK3R2	Phosphatidylinositol 3-kinase regulatory subunit beta			Hematopoietic cell lineage		1e-05	0.00028
							Allograft rejection		1.6e-05	0.00039
							Viral myocarditis		1.8e-05	0.0004
							Ig_C1-set		2.5e-05	0.0017
							Type I diabetes mellitus		3.6e-05	0.00075
							MHC class II receptor activity		4.2e-05	0.0037
							Graft-versus-host disease		4.2e-05	0.00078
							Leishmaniasis		4.4e-05	0.00078
							Immune response		4.7e-05	0.0051
							Annotation Cluster 1	6.52	Genes DOWN
							Mitochondrial inner membrane		1.3e-10	1.6e-08
							Mitochondrion		1.3e-08	6.8e-07
							Diabetic cardiomyopathy		1.5e-08	2.7e-06
							Oxidative phosphorylation		1.3e-07	4.2e-06
							Annotation Cluster 2	4.69	Genes DOWN
							Mitochondrial inner membrane		2.3e-08	3.8e-06
							Proton transmembrane transport		4.4e-08	1.1e-05
							Parkinson disease		8.8e-08	1.7e-05
							Alzheimer disease		1.3e-07	2.7e-05
							Chemical carcinogenesis - reactive oxygen species		4.7e-07	0.00014
							Huntington disease		2.2e-06	0.00057
							Annotation Cluster 3	2.13	Genes DOWN
							Cardiac muscle contraction		6.8e-07	1.9e-05
							cGMP-PKG signaling pathway		3.8e-06	0.00097
							Pancreatic secretion		2.2e-05	0.00061
							Adrenergic signaling in cardiomyocytes		3.3e-05	0.00071
