# Supplementary material for: Effect of Long-Term Cisplatin Exposure on the Proliferative Potential of Immortalized Renal Progenitor Cells
Source: Int J Mol Sci. 2024 Nov 22;25(23):12553. doi: 10.3390/ijms252312553 (PMC11640886; doi:10.3390/ijms252312553)
Supplement: Supplementary file 1 [file ijms-25-12553-s001.zip › Table S3 gene markers of nephron segments.xlsx]

## Sheet: Sheet1
Table S3: Nephron Marker Segements
Cells Class					Markers
Proximal Tubule Cell					LRP2	CUBN	SLC13A1
Proximal Tubule Epithelial Cell Segment 1					SLC5A12	SLC13A3	SLC22A6	PRODH2	SLC5A2	SLC22A8
Proximal Tubule Epithelial Cell Segment 2					SLC5A12	SLC13A3	SLC22A6	SLC34A1	SLC22A7
Proximal Tubule Epithelial Cell Segment 3					SLC22A7	MOGAT1	SLC5A11	SLC22A24	SLC7A13	SLC5A8	ABCC3	SATB2
Thin Limb Cell					CRYAB	TACSTD2	SLC44A5	KLRG2	COL26A1	BOC
Descending Thin Limb Cell Type 2					VCAM1	SLC39A8	AQP1	LRRC4C	LRP2	UNC5D	SATB2
Descending Thin Limb Cell Type 1					SATB2	JAG1	ADGRL3	ID1
Descending Thin Limb Cell Type 3					CLDN1	AKR1B1	CLDN4	BCL6	SH3GL3	SLC14A2	SMOC2
Ascending Thin Limb Cell					CLDN1	AKR1B1	CLDN4	BCL6	SH3GL3	BCAS1	CLCNKA	CLDN10	PROX1
Thick Ascending Limb Cell					CASR	SLC12A1	UMOD
Medullary Thick Ascending Limb Cell					NELL1	ESRRB	EGF	CLDN14	PROX1	MFSD4A	KCTD16	RAP1GAP	ANK2	CYFIP2
Cortical Thick Ascending Limb Cell					NELL1	ESRRB	EGF	PPM1E	GP2	ENOX1	TMEM207	TMEM52B	CLDN16	WNK1
Macula Densa Cell					NOS1	ROBO2	CALCR	PPFIA2	PAPPA2
Distal Convoluted Tubule Cell					SLC12A3	CNNM2	FGF13	KLHL3	LHX1	TRPM6
Distal Convoluted Tubule Cell Type 1					TRPM7	ADAMTS17	ITPKB	ZNF385D	HS6ST2
Distal Convoluted Tubule Cell Type 2					TRPV5	SLC8A1	SCN2A	HSD11B2	CALB1
Connecting Tubule					SLC8A1	SCN2A	HSD11B2	CALB1
Connecting Tubule Cell					KITLG	PCDH7
Connecting Tubule Principal Cell					RALYL	TOX	SGPP1	SCNN1G	SCNN1B	KCNIP1
Principal Cell					GATA3	AQP2	AQP3
Cortical Collecting Duct Principal Cell					SCNN1G	SCNN1B	FXYD4	SOX5	PDE10A	SLC25A29	ST6GAL1	PAPPA
Outer Medullary Collecting Duct Principal Cell					SCNN1G	SCNN1B	FXYD4	SOX5	SYK	FAM81A	PROM1	KCNK13
Inner Medullary Collecting Duct Cell					FXYD4	SOX5	PHACTR1	PCDH7	SLC14A2	HS3ST5
Papillary Epithelial Cells					TACSTD2	TP63	GPX2	FXYD3	KRT5
Intercalated Cell					ATP6V0D2	ATP6V1C2	TMEM213	CLNK
Cortical Collecting Duct Intercalated Cell Type A					SLC4A1	SLC26A7	HS6ST3	NXPH2	LEF1	ADGRF5
Connecting Tubule Intercalated Cell Type A					SLC4A1	SLC26A7	SLC8A1	SCN2A	CALB1
Outer Medullary Collecting Duct Intercalated Cell Type A					SLC4A1	SLC26A7	KIT	AQP6	STAP1	FAM184B	CALCA
Intercalated Beta Cell					SLC4A9	SLC35F3	SLC26A4	INSRR	TLDC2
Endothelial Cell					CD34	PECAM1	PTPRB	MEIS2	FLT1	EMCN
Glomerular Capillary Endothelial Cell					EMCN	HECW2	PLAT	ITGA8	EHD3	KDR	SOST
Afferent / Efferent Arteriole Endothelial Cell					BTNL9	ADAMTS6	PALMD	AQP1	TM4SF1	VEGFC	CCDC3	CDH5	SERPINE2	FBLN5	CXCL12	SOX17
Descending Vasa Recta Endothelial Cell					BTNL9	ADAMTS6	PALMD	AQP1	TM4SF1	MCTP1	SLC14A1	ENPP2	LYPD6B
Peritubular Capilary Endothelial Cell					CEACAM1	DNASE1L3	PLVAP	PITPNC1	GRB10	SLCO2A1	RAPGEF4
Ascending Vasa Recta Endothelial Cell					CEACAM1	DNASE1L3	PLVAP	GPM6A	EDIL3	TLL1	ZNF385D	NR2F2
Lymphatic Cell					MMRN1	CD36	TBX1	PKHD1L1	PROX1
Vascular Smooth Muscle Cell / Pericyte					NOTCH3	PDGFRB	ITGA8
Mesangial Cell					PIP5K1B	ROBO1	PIEZO2	DAAM2	PHTF2	GATA3	POSTN
Renin-positive Juxtaglomerular Granular Cell					PIP5K1B	ROBO1	REN	PDE10A	ABCC8	COL13A1	GRID2
Vascular Smooth Muscle Cell					NTRK3	MYH11	RGS6	ADRA1A	LDB3	MCAM
Vascular Smooth Muscle Cell / Pericyte					NTRK3	CCDC102B	RGS5	ABCC9	ADCY3	ADGRB3
Fibroblast					COL1A1	COL1A2	C7	NEGR1	FBLN5	DCN	CDH11
Fibroblast					LAMA2	GGT5	LUM	AEBP1	C1S	SFRP1	MEG3	CXCL12
Medullary Fibroblast					SYT1	TNC	PLCXD3	GABRG3	GREB1L	KCNK2
Medullary Fibroblast					SYT1	TNC	ADAMTSL1	CLMP	NCAM1	FREM1
Medullary Fibroblast					SYT1	TNC	IGFBP5	MGP	BGN	IGFBP2
Myofibroblast					SYNPO2	PCDH7	KCNMA1	LMOD1	TTLL7	DTNA	COL14A1
Myofibroblast					LAMA2	COL16A1	SULF1	COL6A3	NTM	GLI2	COL5A1	FN1
Myofibroblast					COL16A1	SULF1	SLC24A3	CDH13	SMOC2	ANO3	RXFP1
Immune Cells					PTPRC
B Cell					BANK1	BLK	MS4A1	BACH2
Plasma Cell					IGKC	TENT5C	MZB1	FCRL5	CD38	JCHAIN
T Cell					CD96	CD247	THEMIS	BCL11B	CAMK4	IL7R
Natural Killer T Cell					CD96	CD247	RUNX3	GNLY	NKG7	CCL5	KLRF1	CCL4	GZMA
Mast Cell					MS4A2	CPA3	KIT
M2 Macrophage					F13A1	MRC1	CD163	STAB1	SLC1A3	CD14	FOLR2
Monocyte-derived Cell					MSR1	ITGAX	HLA-DQA1	HLA_DRB1	CSF2RA	CD14	TRPM2
Classical Dendritic Cell					ITGAX	HLA-DQA1	HLA-DRA	CSF2RA	CIITA	WDFY4	FLT3	ZNF366	CADM1	ZBTB46	CLEC9A
Plasmacytoid Dendritic Cell					IRF8	CUX2	P2RY14	IL3RA	CLEC4C
Non-Classical Monocyte					CTSS	IRAK3	TCF7L2	TNFRSF1B	FCN1	HLA-DRA	FCGR3A
Neutrophil					S100A9	S100A8	IFITM2	FCGR3B	CD1C
Schwann Cell / Neural					CDH19	NRXN1	GINS3
